# Supplementary material for: 2,2′,7,7′-Tetra­bromo-9,9′-spiro­bifluorene toluene hemisolvate
Source: Acta Crystallogr Sect E Struct Rep Online. 2009 Jun 10;65(Pt 7):o1528. doi: 10.1107/S1600536809021072 (PMC2969217; doi:10.1107/S1600536809021072)
Supplement: Supplementary file 2 [file e-65-o1528-Isup2.hkl]

# 
# h,k,l, Fc-squared, Fo-squared, sigma(Fo-squared) and status flag 
# 
data_I
_shelx_title ' s397p in P2(1)/c' 
_shelx_refln_list_code          4 
_shelx_F_calc_maximum      667.32 
_exptl_crystal_F_000      2616.00 
_reflns_d_resolution_high  0.8406 
 
loop_ 
 _symmetry_equiv_pos_as_xyz 
 'x, y, z' 
 '-x, y+1/2, -z+1/2' 
 '-x, -y, -z' 
 'x, -y-1/2, z-1/2' 
 
_cell_length_a    14.6593 
_cell_length_b    29.5486 
_cell_length_c    11.3753 
_cell_angle_alpha  90.000 
_cell_angle_beta   96.878 
_cell_angle_gamma  90.000 
 
_shelx_F_squared_multiplier     1.000 
 
loop_ 
 _refln_index_h 
 _refln_index_k 
 _refln_index_l 
 _refln_F_squared_calc 
 _refln_F_squared_meas 
 _refln_F_squared_sigma 
 _refln_observed_status 
   1   0   0       45.57       31.31      7.83 o 
   2   0   0      325.21      317.00     31.31 o 
   3   0   0     4249.48     4473.27    219.16 o 
   4   0   0     5323.77     5306.88    262.21 o 
   5   0   0    26834.14    26557.87   1209.31 o 
   6   0   0      161.51      183.94     62.62 o 
   7   0   0       37.34       39.14     66.53 o 
   8   0   0    57557.75    56234.89   2539.94 o 
   9   0   0     2816.31     3256.14    211.34 o 
  10   0   0      290.12      352.23    105.67 o 
  11   0   0     2167.26     2140.75    180.03 o 
  12   0   0    21048.05    21020.09   1005.80 o 
  13   0   0     4940.04     5357.75    328.74 o 
  14   0   0       45.78      -23.48    121.32 o 
  15   0   0       39.57      164.37    140.89 o 
  16   0   0      636.77      696.63    289.61 o 
  17   0   0     1450.91     1326.72    336.57 o 
   1   1   0     5300.83     4877.96    183.17 o 
   2   1   0     3585.79     3680.43    110.41 o 
   3   1   0    46882.75    49127.43   1384.90 o 
   4   1   0      449.57      471.34     36.50 o 
   5   1   0     6147.45     5963.88    184.41 o 
   6   1   0    48937.84    49439.13   1403.74 o 
   7   1   0     8390.97     8010.38    282.27 o 
   8   1   0    24583.99    24499.55    802.53 o 
   9   1   0      184.61      115.45     63.65 o 
  10   1   0     3847.09     3509.79    163.27 o 
  11   1   0      987.30      978.52    121.32 o 
  12   1   0     4483.63     3951.26    189.55 o 
  13   1   0     1201.63     1078.73    131.11 o 
  14   1   0        2.76      -78.33    131.11 o 
  15   1   0     2827.67     2813.74    172.94 o 
  16   1   0        7.98       87.70    130.34 o 
  17   1   0      331.16      542.45    203.39 o 
   1   2   0    40770.71    41526.59   1310.37 o 
   2   2   0     1094.96     1041.95     38.98 o 
   3   2   0      576.67      594.98     32.03 o 
   4   2   0    66405.13    70031.07   1973.70 o 
   5   2   0    25066.80    25512.13    729.20 o 
   6   2   0     8411.31     8597.55    260.92 o 
   7   2   0     3761.80     3675.11    129.19 o 
   8   2   0     1848.23     1806.16    203.51 o 
   9   2   0      731.82      747.30     78.83 o 
  10   2   0      320.27      344.30     76.06 o 
  11   2   0      941.13      961.32     95.44 o 
  12   2   0    16188.64    16088.13    556.24 o 
  13   2   0     2024.76     1729.63    131.43 o 
  14   2   0     3739.64     3655.20    192.32 o 
  15   2   0        2.07      162.02    122.08 o 
  16   2   0      176.86      237.61    168.29 o 
  17   2   0     1840.38     2050.69    196.15 o 
   1   3   0    11838.07    12180.34    347.26 o 
   2   3   0     1233.17     1308.62     41.70 o 
   3   3   0     6204.11     6112.67    166.18 o 
   4   3   0    20541.90    20795.12    595.78 o 
   5   3   0    57023.17    56504.79   1597.80 o 
   6   3   0       21.64       11.81     31.47 o 
   7   3   0      205.16      173.58     39.61 o 
   8   3   0      612.76      717.76     56.20 o 
   9   3   0      931.28     1083.65     89.91 o 
  10   3   0     3051.63     3050.30    150.80 o 
  11   3   0      348.19      208.75     77.34 o 
  12   3   0      416.12      324.69     85.65 o 
  13   3   0      342.74      320.63     91.32 o 
  14   3   0      334.58      376.38    124.35 o 
  15   3   0     3069.75     3035.60    216.46 o 
  16   3   0       28.14      203.85    132.16 o 
  17   3   0      446.93      368.50    147.51 o 
   0   4   0     9692.70    10357.46    381.53 o 
   1   4   0        7.53      363.63     44.16 o 
   2   4   0     4283.52     4365.85    132.61 o 
   3   4   0    35827.13    36728.32    946.65 o 
   4   4   0     1404.71     1317.58     58.73 o 
   5   4   0    41943.00    43249.80   1117.83 o 
   6   4   0      412.31      387.94     59.15 o 
   7   4   0     7665.22     7574.62    237.54 o 
   8   4   0      350.02      285.06     47.68 o 
   9   4   0      335.56      263.09     67.42 o 
  10   4   0    11456.71    10847.79    386.04 o 
  11   4   0     4976.94     5070.52    215.80 o 
  12   4   0      403.46      447.01     88.04 o 
  13   4   0    10644.76    10064.64    500.94 o 
  14   4   0       35.84       37.86    114.79 o 
  15   4   0     3487.31     3281.32    230.18 o 
  16   4   0       62.53        8.09    270.04 o 
  17   4   0      103.24       50.88    135.92 o 
   1   5   0     6300.14     6696.25    178.14 o 
   2   5   0   111226.73   109835.67   3089.92 o 
   3   5   0     1469.69     1581.42     99.70 o 
   4   5   0     9143.24     8695.85    235.09 o 
   5   5   0    24882.61    25166.82    656.49 o 
   6   5   0      564.13      569.18     52.06 o 
   7   5   0    17363.87    17173.12    505.14 o 
   8   5   0      909.48      986.91     73.03 o 
   9   5   0     1428.64     1427.05     81.15 o 
  10   5   0     7115.52     6806.99    260.09 o 
  11   5   0     5366.61     5027.06    473.55 o 
  12   5   0      410.53      506.59     90.82 o 
  13   5   0     4501.50     5108.94    274.19 o 
  14   5   0     1155.63     1346.50    155.86 o 
  15   5   0      281.22      389.43    131.03 o 
  16   5   0      271.73       74.79    138.67 o 
  17   5   0        0.55      -55.99    136.87 o 
   0   6   0    53153.25    53736.93   1953.34 o 
   1   6   0    22364.32    23665.59    612.79 o 
   2   6   0    19600.71    19715.11    512.96 o 
   3   6   0    14881.22    16571.30    479.16 o 
   4   6   0    11047.62    10803.70    319.73 o 
   5   6   0      437.35      451.80     33.34 o 
   6   6   0      214.03      296.53     31.98 o 
   7   6   0      137.18      105.77     32.57 o 
   8   6   0      181.97       95.68     46.06 o 
   9   6   0      517.20      563.99     64.67 o 
  10   6   0      484.08      359.03     75.76 o 
  11   6   0      847.25      854.45     93.97 o 
  12   6   0        2.17      170.91    187.85 o 
  13   6   0      142.14      147.07    113.74 o 
  14   6   0     1070.72     1149.62    232.86 o 
  15   6   0      267.13       29.70    127.88 o 
  16   6   0       33.12       47.26    138.06 o 
  17   6   0       12.46      110.24    145.19 o 
   1   7   0     4199.04     4454.74    124.58 o 
   2   7   0    66309.19    70056.30   1799.98 o 
   3   7   0      252.19      216.95     30.66 o 
   4   7   0    53693.57    54335.66   1540.34 o 
   5   7   0       83.84       99.23     36.30 o 
   6   7   0     9789.67    10010.53    273.38 o 
   7   7   0     1097.01     1216.89     62.78 o 
   8   7   0    14623.57    14656.47    438.71 o 
   9   7   0    30938.75    30903.66    938.66 o 
  10   7   0    29980.07    29784.57    976.86 o 
  11   7   0     2095.23     1824.71    148.41 o 
  12   7   0        8.59       47.84    183.94 o 
  13   7   0     1199.49     1532.19    154.03 o 
  14   7   0      112.70      366.32    313.09 o 
  15   7   0        2.16       37.84    124.11 o 
  16   7   0     1036.55      760.64    160.54 o 
   0   8   0    46565.28    47951.53   1746.28 o 
   1   8   0       13.59       60.08     18.55 o 
   2   8   0   168998.86   163301.20   4182.28 o 
   3   8   0    14971.80    14792.58    430.99 o 
   4   8   0     4599.16     4900.77    158.89 o 
   5   8   0    36884.22    38030.61   1085.44 o 
   6   8   0    16260.36    15819.42    463.63 o 
   7   8   0     1257.08     1174.98     68.05 o 
   8   8   0     8833.60     9101.51    284.42 o 
   9   8   0     6113.99     6209.49    209.95 o 
  10   8   0      465.90      424.13     75.76 o 
  11   8   0     2333.07     2399.73    170.63 o 
  12   8   0       16.06      129.74    104.94 o 
  13   8   0     3287.06     2926.67    199.10 o 
  14   8   0      250.57      184.06    122.08 o 
  15   8   0       90.07     -104.42    123.25 o 
  16   8   0     3171.82     3344.95    324.83 o 
   1   9   0    11303.12    11171.44    297.41 o 
   2   9   0     1083.04     1115.12     44.57 o 
   3   9   0       52.40       51.91     20.95 o 
   4   9   0     3888.65     3873.90    135.57 o 
   5   9   0    12480.63    12514.88    372.53 o 
   6   9   0      797.02      830.77     66.97 o 
   7   9   0     1909.70     1906.26     87.11 o 
   8   9   0    45168.91    46301.12   1488.66 o 
   9   9   0     1352.24     1499.83    131.70 o 
  10   9   0    14635.87    14489.70    584.99 o 
  11   9   0      622.92      543.61    156.55 o 
  12   9   0       92.01      168.48    107.12 o 
  13   9   0        4.12       72.21    109.86 o 
  14   9   0      172.45      190.19    158.50 o 
  15   9   0      391.54      407.63    140.35 o 
  16   9   0       76.25        8.74    142.23 o 
   0  10   0     4193.60     4019.65    166.22 o 
   1  10   0     3867.22     3554.82    106.51 o 
   2  10   0      680.29      703.50     56.49 o 
   3  10   0      295.43      291.30     27.93 o 
   4  10   0       22.29       49.01     35.86 o 
   5  10   0       19.49       24.58     38.95 o 
   6  10   0     7836.99     7719.97    243.96 o 
   7  10   0     8505.23     9341.00    291.74 o 
   8  10   0      320.29      407.76     70.86 o 
   9  10   0     2726.33     2772.29    138.63 o 
  10  10   0     1328.77     1439.69    131.77 o 
  11  10   0      844.40      721.36    117.23 o 
  12  10   0     3433.71     3214.90    201.22 o 
  13  10   0      614.94      810.12    138.06 o 
  14  10   0     3273.91     3474.49    229.89 o 
  15  10   0      121.09        9.73    134.41 o 
  16  10   0       25.09      132.24    199.59 o 
   1  11   0     8224.69     7613.51    210.05 o 
   2  11   0     8636.34     7924.38    219.49 o 
   3  11   0     6814.94     6758.02    189.78 o 
   4  11   0     9209.33     9180.87    252.75 o 
   5  11   0     2973.09     3240.89    122.39 o 
   6  11   0    17040.61    17143.05    507.53 o 
   7  11   0    20004.99    19912.70    586.10 o 
   8  11   0     7430.21     7001.98    285.69 o 
   9  11   0     4773.03     4744.78    338.93 o 
  10  11   0     6653.86     6978.80    321.45 o 
  11  11   0      203.07      224.96    113.50 o 
  12  11   0     1553.47     1384.94    149.34 o 
  13  11   0      653.98      805.00    134.66 o 
  14  11   0       47.95       81.63    122.11 o 
  15  11   0      117.91      118.22    130.91 o 
  16  11   0       69.66       91.36    168.74 o 
   0  12   0     1725.54     1532.08    117.41 o 
   1  12   0     2813.59     3014.96     97.16 o 
   2  12   0     2464.33     2408.05     82.21 o 
   3  12   0     1592.84     1301.11     55.96 o 
   4  12   0     9295.74     9643.04    265.60 o 
   5  12   0    53705.17    56558.33   1464.38 o 
   6  12   0     7283.93     7021.27    228.26 o 
   7  12   0    26202.09    27051.58    788.10 o 
   8  12   0     2229.75     2255.10    180.52 o 
   9  12   0      215.03      146.46     74.09 o 
  10  12   0       76.21      -32.06     91.01 o 
  11  12   0     4958.70     4743.95    249.87 o 
  12  12   0       41.12      -16.17     99.52 o 
  13  12   0     7719.01     8090.32    526.52 o 
  14  12   0      503.70      466.40    134.35 o 
  15  12   0      293.24      438.33    177.11 o 
  16  12   0      165.16      194.45    185.16 o 
   1  13   0     1047.60     1307.41     57.30 o 
   2  13   0       97.61       43.72     41.80 o 
   3  13   0    12144.05    12025.54    326.79 o 
   4  13   0     1694.94     1730.81     80.78 o 
   5  13   0    32074.00    32595.13    853.63 o 
   6  13   0       86.44       64.43     51.86 o 
   7  13   0     2818.02     3015.87    124.65 o 
   8  13   0      213.31      174.08    129.94 o 
   9  13   0      513.08      574.38     85.27 o 
  10  13   0     3794.64     3927.88    182.11 o 
  11  13   0     1291.78     1327.64    138.64 o 
  12  13   0     1400.88     1315.80    197.60 o 
  13  13   0       26.52       84.01    114.43 o 
  14  13   0       25.59      -56.75    154.90 o 
  15  13   0      932.29      825.45    194.97 o 
  16  13   0        3.85       20.94    272.00 o 
   0  14   0      424.28      464.45     56.68 o 
   1  14   0    57733.11    58570.79   1514.06 o 
   2  14   0     4248.66     4344.16    134.29 o 
   3  14   0     1803.75     1622.67     67.62 o 
   4  14   0      362.49      273.96     42.93 o 
   5  14   0     2384.45     2157.01     99.01 o 
   6  14   0    28937.73    29620.10    860.93 o 
   7  14   0    23325.36    23319.73    685.25 o 
   8  14   0     1121.66     1193.36     97.51 o 
   9  14   0       27.25       86.34     75.35 o 
  10  14   0     2988.07     2978.72    157.87 o 
  11  14   0     2289.53     2187.10    181.87 o 
  12  14   0     1693.72     2092.28    444.20 o 
  13  14   0      506.73      417.39    165.97 o 
  14  14   0      104.02      -59.66    383.54 o 
  15  14   0        9.87      131.44    172.81 o 
   1  15   0    23773.45    23913.21    630.41 o 
   2  15   0     4510.76     4546.32    141.59 o 
   3  15   0     6258.80     6314.30    184.46 o 
   4  15   0    15787.57    15470.57    417.89 o 
   5  15   0     2158.66     2095.60    144.61 o 
   6  15   0    11141.33    11036.37    344.73 o 
   7  15   0    17545.57    17838.10    574.49 o 
   8  15   0    14821.84    15325.39    526.72 o 
   9  15   0      110.76       84.07     75.01 o 
  10  15   0      890.71      910.81    107.33 o 
  11  15   0      534.66      506.26    154.90 o 
  12  15   0     2672.88     3057.08    622.27 o 
  13  15   0      125.07      209.28    157.08 o 
  14  15   0      334.26      254.39    177.11 o 
  15  15   0     2042.65     1948.75    251.78 o 
   0  16   0   117111.87   117442.55   4272.29 o 
   1  16   0       22.81       24.82     35.45 o 
   2  16   0    17455.16    16793.44    450.94 o 
   3  16   0    18826.62    17990.70    482.94 o 
   4  16   0       32.77       15.23     46.70 o 
   5  16   0     9781.79     9534.49    311.25 o 
   6  16   0     1444.89     1455.74    152.48 o 
   7  16   0     3405.22     3924.24    183.02 o 
   8  16   0    29255.57    31365.88   1027.71 o 
   9  16   0     3000.20     2503.52    171.53 o 
  10  16   0    10703.24     9933.17    427.10 o 
  11  16   0       88.27      148.72    144.32 o 
  12  16   0     5313.59     5838.45    383.21 o 
  13  16   0      117.71      187.85    264.17 o 
  14  16   0     2285.06     2441.99    538.12 o 
  15  16   0      382.70       80.23    232.86 o 
   1  17   0      246.99      201.02     41.80 o 
   2  17   0     4085.76     4012.68    131.42 o 
   3  17   0      516.73      416.09     55.42 o 
   4  17   0     7335.42     7420.80    374.52 o 
   5  17   0     3997.52     4204.38    158.78 o 
   6  17   0     5812.91     5992.93    208.96 o 
   7  17   0     1552.49     1343.08     88.87 o 
   8  17   0     3509.44     3334.81    193.99 o 
   9  17   0     1554.28     1384.26    135.32 o 
  10  17   0      450.08      438.59    113.38 o 
  11  17   0     2254.21     2527.23    481.38 o 
  12  17   0      814.55      836.77    352.23 o 
  13  17   0      297.32      401.35    219.16 o 
  14  17   0       23.43       10.74    178.35 o 
  15  17   0      114.00      207.42    182.65 o 
   0  18   0     1739.05     1774.87    250.47 o 
   1  18   0        9.65       16.53     38.33 o 
   2  18   0      981.05      877.37     57.87 o 
   3  18   0    20315.68    21479.73    633.56 o 
   4  18   0     2377.90     2251.56    106.27 o 
   5  18   0     5288.99     5191.12    206.10 o 
   6  18   0     3777.86     3631.89    173.13 o 
   7  18   0     2613.25     2750.00    217.08 o 
   8  18   0     4855.55     5064.84    295.04 o 
   9  18   0      365.41      406.55    117.04 o 
  10  18   0     2277.06     2433.06    179.11 o 
  11  18   0        8.90      148.16    144.79 o 
  12  18   0     3272.67     3203.79    276.36 o 
  13  18   0       45.51      219.72    174.08 o 
  14  18   0       71.47      -79.35    181.12 o 
   1  19   0      180.01      108.23     44.43 o 
   2  19   0      215.03      236.55     54.21 o 
   3  19   0    14793.09    14513.31    440.97 o 
   4  19   0     4361.18     4342.80    165.40 o 
   5  19   0    16253.89    16128.06    548.93 o 
   6  19   0      563.09      647.11    119.32 o 
   7  19   0      377.77      327.00     84.95 o 
   8  19   0     1047.85      962.73    127.87 o 
   9  19   0      119.31       98.74    153.34 o 
  10  19   0      146.17      196.00    148.44 o 
  11  19   0      691.06      965.69    181.12 o 
  12  19   0      337.19       35.77    155.93 o 
  13  19   0      203.76      -39.36    171.51 o 
  14  19   0        6.02       97.75    182.58 o 
   0  20   0     3156.83     3143.02    287.65 o 
   1  20   0      234.72      236.93     49.15 o 
   2  20   0     1371.40     1124.26    114.67 o 
   3  20   0     1038.55     1118.64     97.23 o 
   4  20   0        4.99      104.13     76.00 o 
   5  20   0     4776.05     4641.50    206.64 o 
   6  20   0       80.36       38.11     81.35 o 
   7  20   0     8486.86     8570.97    380.32 o 
   8  20   0       46.98      -47.69    100.56 o 
   9  20   0       93.07        5.28    193.39 o 
  10  20   0       33.14      215.02    119.21 o 
  11  20   0     1465.99     1930.67    226.47 o 
  12  20   0       85.34       53.67    187.85 o 
  13  20   0      928.21      846.23    279.82 o 
  14  20   0       14.74       15.24    342.44 o 
   1  21   0       68.14      162.07     75.59 o 
   2  21   0      162.43      187.32     78.54 o 
   3  21   0     3909.65     3980.45    207.48 o 
   4  21   0     3661.39     3272.63    162.59 o 
   5  21   0      209.18      340.59    122.66 o 
   6  21   0     1025.08     1041.24    106.45 o 
   7  21   0     5355.35     5130.92    287.77 o 
   8  21   0      106.98      -23.55    106.84 o 
   9  21   0     4290.59     4029.24    234.84 o 
  10  21   0     1681.24     1985.10    401.48 o 
  11  21   0      132.46       26.75    151.53 o 
  12  21   0       28.38       19.92    165.36 o 
  13  21   0      253.60       88.49    185.35 o 
   0  22   0     1232.94     1223.59    238.73 o 
   1  22   0     1800.53     1731.25    233.72 o 
   2  22   0     1682.43     1923.38    120.55 o 
   3  22   0     6834.52     7018.06    275.65 o 
   4  22   0        6.08      -94.90     74.98 o 
   5  22   0     1411.64     1322.75    176.18 o 
   6  22   0        1.77     -124.79    104.13 o 
   7  22   0      863.29      926.93    128.89 o 
   8  22   0      354.35      431.97    122.36 o 
   9  22   0      404.97      441.40    224.35 o 
  10  22   0      117.93      -22.32    118.93 o 
  11  22   0       47.06     -146.31    157.94 o 
  12  22   0       11.44       72.71    162.52 o 
  13  22   0        4.92      168.88    182.39 o 
   1  23   0    20872.68    21093.05    818.11 o 
   2  23   0     1522.39     1522.91    116.11 o 
   3  23   0       78.47      164.03    104.32 o 
   4  23   0      414.85      787.82    142.34 o 
   5  23   0       83.28      159.58     85.32 o 
   6  23   0      564.30      541.09     98.82 o 
   7  23   0       12.31       -8.40    130.20 o 
   8  23   0     1573.24     1713.72    160.79 o 
   9  23   0     3579.53     3901.68    240.56 o 
  10  23   0     6452.76     6339.25    394.61 o 
  11  23   0      790.04     1121.74    203.89 o 
  12  23   0      426.89      361.06    182.58 o 
  13  23   0      183.34       49.32    197.64 o 
   0  24   0     1208.52     1448.04    262.21 o 
   1  24   0       31.19       80.29    128.48 o 
   2  24   0    18619.09    19865.57    896.22 o 
   3  24   0     4797.82     4903.96    219.95 o 
   4  24   0       99.66       77.06     82.58 o 
   5  24   0     2596.84     2683.31    271.54 o 
   6  24   0     3326.65     3467.88    182.46 o 
   7  24   0       76.33       20.81    109.31 o 
   8  24   0      383.59      510.81    132.94 o 
   9  24   0      193.89      282.25    130.42 o 
  10  24   0       88.74      173.71    136.17 o 
  11  24   0      245.77      173.47    175.79 o 
  12  24   0       42.66      176.11    223.08 o 
   1  25   0      709.34      886.88    164.94 o 
   2  25   0       26.50      269.26    145.11 o 
   3  25   0     1980.79     2519.91    183.11 o 
   4  25   0       88.42      176.53     84.96 o 
   5  25   0      127.48      136.63     91.99 o 
   6  25   0     2254.13     2469.12    218.53 o 
   7  25   0        2.13       86.55    130.88 o 
   8  25   0      153.82      315.09    160.98 o 
   9  25   0       60.28      -57.25    117.72 o 
  10  25   0      455.45      456.76    141.52 o 
  11  25   0        2.42       47.71    187.85 o 
  12  25   0      250.58       58.86    177.05 o 
   0  26   0      182.12       58.70    195.68 o 
   1  26   0     2339.75     2468.45    237.99 o 
   2  26   0      362.48      498.23    153.57 o 
   3  26   0     1857.14     1432.34    202.71 o 
   4  26   0      844.97      939.85    138.67 o 
   5  26   0      632.72      680.81    130.34 o 
   6  26   0     2706.63     3179.31    377.86 o 
   7  26   0      208.62      143.72    147.85 o 
   8  26   0      110.72       16.95    121.10 o 
   9  26   0     1668.59     1783.05    182.61 o 
  10  26   0      133.75      215.09    141.23 o 
  11  26   0      525.67      650.73    157.26 o 
   1  27   0      473.32      391.22    191.77 o 
   2  27   0     2862.46     3081.78    315.05 o 
   3  27   0       28.08      223.71    159.75 o 
   4  27   0      608.14      614.66    129.20 o 
   5  27   0       22.80      -46.71    121.32 o 
   6  27   0      301.33      240.86    131.40 o 
   7  27   0      198.09      295.88    174.28 o 
   8  27   0        4.16      -21.73    123.11 o 
   9  27   0      254.39      306.71    150.94 o 
  10  27   0      604.31      736.53    156.46 o 
  11  27   0      410.61      561.59    165.58 o 
   0  28   0     2168.26     3189.60    395.28 o 
   1  28   0      175.78      277.33    161.87 o 
   2  28   0      496.69      336.07    161.02 o 
   3  28   0       10.66      106.00    144.80 o 
   4  28   0      149.98     -198.24    181.98 o 
   5  28   0     6532.78     7205.36    355.27 o 
   6  28   0       85.98      275.01    134.41 o 
   7  28   0      474.94      331.30    318.96 o 
   8  28   0       89.72      279.64    186.78 o 
   9  28   0      109.89      123.95    184.42 o 
  10  28   0      212.12      243.97    151.59 o 
   1  29   0       51.76       48.26    197.64 o 
   2  29   0       82.64     -109.22    149.89 o 
   3  29   0        3.66      184.78    161.02 o 
   4  29   0      238.33      371.52    173.76 o 
   5  29   0       93.86      189.73    158.96 o 
   6  29   0      182.73      268.93    217.21 o 
   7  29   0      116.70      142.98    502.90 o 
   8  29   0      150.75      331.28    299.39 o 
   9  29   0      682.82      659.43    291.57 o 
   0  30   0       37.64      121.32    230.90 o 
   1  30   0     6615.88     7602.26    526.38 o 
   2  30   0      257.96     -224.04    149.36 o 
   3  30   0      658.79      684.79    195.55 o 
   4  30   0      402.71      594.55    185.21 o 
   5  30   0       59.95       81.68    161.73 o 
   6  30   0     1164.99      861.00    309.18 o 
   7  30   0      450.71      520.51    203.05 o 
   8  30   0      116.38      322.42    201.96 o 
   9  30   0       98.14       76.32    193.71 o 
   1  31   0     1044.38     1131.04    219.89 o 
   2  31   0      253.41       28.29    315.05 o 
   3  31   0       11.57       15.75    175.32 o 
   4  31   0     2288.02     2531.75    275.15 o 
   5  31   0      165.09      400.22    183.27 o 
   6  31   0      564.45      356.14    293.52 o 
   7  31   0     2025.31     1651.55    363.97 o 
   8  31   0      947.97     1536.27    243.48 o 
   0  32   0     4006.82     4727.66    524.43 o 
   1  32   0      250.16      258.45    184.42 o 
   2  32   0      326.23      557.69    199.25 o 
   3  32   0        1.07      -50.37    171.31 o 
   4  32   0      332.06      122.39    181.08 o 
   5  32   0      225.29      217.94    270.04 o 
   6  32   0       14.24     -215.25    277.87 o 
   7  32   0      206.04       54.79    285.69 o 
   1  33   0      218.07      294.33    201.96 o 
   2  33   0       31.62      186.58    179.58 o 
   3  33   0      173.67      -13.88    281.78 o 
   4  33   0      743.14      869.30    217.22 o 
   5  33   0        6.50     -124.93    173.76 o 
   0  34   0     1075.76     1451.96    360.05 o 
   1  34   0      215.25      182.36    194.97 o 
   2  34   0      146.28      236.38    303.31 o 
   3  34   0      175.15      391.52    209.83 o 
   4  34   0      203.06      343.36    207.82 o 
   1  35   0        5.68      118.15    196.25 o 
 -17   1   1      295.99      271.51    190.89 o 
 -16   1   1      724.57      725.25    149.92 o 
 -15   1   1      607.50      486.47    129.82 o 
 -14   1   1     6038.89     6077.85    277.87 o 
 -13   1   1        2.84      -45.01     85.79 o 
 -12   1   1      964.10      986.25    102.39 o 
 -11   1   1    13812.21    13655.24    524.43 o 
 -10   1   1      927.00      806.38     93.93 o 
  -9   1   1      780.91      681.47     73.30 o 
  -8   1   1     5679.69     5542.09    210.32 o 
  -7   1   1     5935.88     5784.24    213.09 o 
  -6   1   1     5234.60     4934.15    182.65 o 
  -5   1   1     9132.70     8433.87    285.04 o 
  -4   1   1   104304.33   103832.09   3273.78 o 
  -3   1   1     2306.31     2528.35     92.68 o 
  -2   1   1     4901.09     4801.04    157.74 o 
  -1   1   1    27978.98    28938.20    913.23 o 
   0   1   1    16697.50    18072.49    819.14 o 
   1   1   1      182.55      195.84     18.08 o 
   2   1   1     3020.82     3192.09    110.69 o 
   3   1   1    28844.57    29806.92    947.81 o 
   4   1   1    58842.02    61037.49   1931.61 o 
   5   1   1      460.08      388.01     34.32 o 
   6   1   1    56747.32    59290.63   1679.13 o 
   7   1   1    65499.86    68053.98   1927.74 o 
   8   1   1    20762.22    20819.66    687.68 o 
   9   1   1      278.95      185.90     66.42 o 
  10   1   1      444.38      490.00     80.25 o 
  11   1   1     4669.51     4633.79    203.39 o 
  12   1   1      274.86      364.76     88.56 o 
  13   1   1      326.31      212.66     89.91 o 
  14   1   1     1123.36     1073.56    117.59 o 
  15   1   1      534.65      400.72    109.28 o 
  16   1   1     1627.56     1394.14    171.15 o 
  17   1   1      114.83      171.03    180.49 o 
 -17   2   1     1405.78     1418.86    235.18 o 
 -16   2   1       40.50      -57.88    129.15 o 
 -15   2   1       29.33       53.21    185.90 o 
 -14   2   1     1629.05     1473.85    219.16 o 
 -13   2   1      524.19      771.00    121.32 o 
 -12   2   1      468.16      542.45     91.97 o 
 -11   2   1     5873.48     5398.98    225.53 o 
 -10   2   1      937.42     1004.14    178.07 o 
  -9   2   1    28041.85    28839.61    940.90 o 
  -8   2   1    22923.83    21863.42    718.12 o 
  -7   2   1     3980.29     3473.68    142.50 o 
  -6   2   1    24752.02    25090.42    809.45 o 
  -5   2   1       97.42      139.10     35.66 o 
  -4   2   1     1113.92     1055.82     48.93 o 
  -3   2   1    24836.53    26035.13    738.36 o 
  -2   2   1     1156.37     1158.42     41.02 o 
  -1   2   1     4930.29     4978.14    160.48 o 
   0   2   1       54.52       96.85     22.83 o 
   1   2   1     3291.51     3173.63    124.97 o 
   2   2   1      914.62     1032.66     47.47 o 
   3   2   1    61028.43    65032.70   2054.76 o 
   4   2   1   176355.58   175934.73   4944.25 o 
   5   2   1     1366.10     1518.47     98.71 o 
   6   2   1       92.30      109.01     39.80 o 
   7   2   1        3.31       10.43     36.07 o 
   8   2   1     1296.25     1208.37     83.24 o 
   9   2   1     9053.00     8606.09    312.71 o 
  10   2   1     4366.00     4438.49    195.08 o 
  11   2   1     1769.74     1769.64    121.76 o 
  12   2   1    24569.88    24645.96    826.05 o 
  13   2   1      568.94      746.59    102.39 o 
  14   2   1        7.13      -16.21     87.14 o 
  15   2   1     1518.74     1806.91    225.03 o 
  16   2   1      692.99      687.27    181.98 o 
  17   2   1        8.57     -112.61    205.47 o 
 -17   3   1      716.06     1333.33    173.04 o 
 -16   3   1        2.67       27.21    152.63 o 
 -15   3   1      127.86      292.37    129.78 o 
 -14   3   1      398.24      417.27    121.34 o 
 -13   3   1        7.93       -7.83     83.02 o 
 -12   3   1      953.91      840.16     99.51 o 
 -11   3   1     1725.92     1655.96    114.82 o 
 -10   3   1      318.17      328.92     71.79 o 
  -9   3   1    28067.47    27702.84    904.92 o 
  -8   3   1    19896.91    19793.17    651.71 o 
  -7   3   1     9330.88     9067.73    314.09 o 
  -6   3   1      333.15      337.27     38.28 o 
  -5   3   1     2860.54     2795.73     97.24 o 
  -4   3   1    32339.06    33086.00    939.28 o 
  -3   3   1    82539.50    85636.33   2408.40 o 
  -2   3   1     5621.21     5537.22    162.24 o 
  -1   3   1      475.86      725.19     37.61 o 
   0   3   1     2057.74     2063.70     71.68 o 
   1   3   1     2490.28     2583.34     89.74 o 
   2   3   1      629.63      577.05     40.08 o 
   3   3   1    27026.00    27875.92   1033.12 o 
   4   3   1     2765.19     2614.65     92.63 o 
   5   3   1    19512.37    20249.08    585.02 o 
   6   3   1      699.72      840.75     53.93 o 
   7   3   1     6550.12     6746.49    221.25 o 
   8   3   1     6840.36     7076.21    228.02 o 
   9   3   1    33634.48    34082.53   1108.32 o 
  10   3   1     4084.58     3452.21    163.20 o 
  11   3   1     5811.72     5693.65    416.80 o 
  12   3   1       30.92      -22.80     78.83 o 
  13   3   1      253.74      228.39     91.93 o 
  14   3   1      212.49      223.76     95.44 o 
  15   3   1      359.12      261.75    129.78 o 
  16   3   1       21.88       23.52    129.20 o 
  17   3   1      117.00      -70.45    136.77 o 
 -17   4   1      276.76      264.56    149.79 o 
 -16   4   1       29.22      227.35    139.85 o 
 -15   4   1      583.32      441.14    138.06 o 
 -14   4   1        6.92       25.99    113.18 o 
 -13   4   1     4135.57     4427.99    245.86 o 
 -12   4   1       39.99      -23.34     76.06 o 
 -11   4   1     1885.07     1649.96    185.90 o 
 -10   4   1      128.61       89.20     65.73 o 
  -9   4   1     3669.74     4054.88    254.39 o 
  -8   4   1    25616.54    26017.22    846.80 o 
  -7   4   1       10.87      -51.38     54.54 o 
  -6   4   1    17827.46    18216.97    529.24 o 
  -5   4   1       78.15      100.91     30.22 o 
  -4   4   1      524.96      519.84     34.51 o 
  -3   4   1    12178.83    12420.97    357.54 o 
  -2   4   1      321.90      276.23     27.63 o 
  -1   4   1     2280.16     2387.51     98.60 o 
   0   4   1    15067.87    16507.22    522.75 o 
   1   4   1      985.30     1001.33     43.65 o 
   2   4   1     2862.20     3182.32    113.45 o 
   3   4   1     5800.08     5704.51    195.58 o 
   4   4   1    51954.19    53225.53   1505.02 o 
   5   4   1    26939.77    27233.31    780.68 o 
   6   4   1       16.89       18.14     34.44 o 
   7   4   1     2628.24     2626.68    105.88 o 
   8   4   1     7843.33     8190.65    303.35 o 
   9   4   1     7998.06     8002.98    296.11 o 
  10   4   1      163.78      206.54     72.98 o 
  11   4   1      137.48      211.79     82.88 o 
  12   4   1     1516.99     1567.79    117.59 o 
  13   4   1      441.51      467.84    144.80 o 
  14   4   1      197.00      277.46    142.85 o 
  15   4   1       78.10       16.00    125.36 o 
  16   4   1      490.53      622.78    301.35 o 
  17   4   1      780.14      639.84    161.79 o 
 -17   5   1      528.31      455.00    154.03 o 
 -16   5   1       46.83       14.98    230.90 o 
 -15   5   1      287.86      278.14    207.42 o 
 -14   5   1     2054.26     2387.29    186.79 o 
 -13   5   1      713.88      800.84    140.89 o 
 -12   5   1      532.78      458.76    246.56 o 
 -11   5   1     5258.45     5486.90    226.87 o 
 -10   5   1     3848.76     4159.09    268.08 o 
  -9   5   1    19288.92    19227.65    639.24 o 
  -8   5   1      400.17      372.04     72.40 o 
  -7   5   1     7850.99     7626.56    239.70 o 
  -6   5   1      256.68      267.35     39.40 o 
  -5   5   1    46417.43    45522.84   1290.48 o 
  -4   5   1     5139.03     4876.13    151.87 o 
  -3   5   1    16013.25    15638.69    449.00 o 
  -2   5   1     2049.64     2318.88     85.86 o 
  -1   5   1     7866.24     8040.35    302.71 o 
   0   5   1    10997.17    11114.50    318.51 o 
   1   5   1      379.17      409.88     24.47 o 
   2   5   1       35.66       20.37     23.28 o 
   3   5   1    33354.61    35597.77   1010.94 o 
   4   5   1    19330.94    19862.46    523.66 o 
   5   5   1     1176.78     1158.98     77.61 o 
   6   5   1       16.37       50.31     36.48 o 
   7   5   1    21529.39    21413.67    624.02 o 
   8   5   1     7051.69     6691.87    223.33 o 
   9   5   1    20156.63    19634.66   1138.87 o 
  10   5   1     2321.11     2133.57    127.21 o 
  11   5   1     8379.14     8368.29    316.85 o 
  12   5   1     2141.90     2114.02    135.52 o 
  13   5   1     1058.91     1106.25    114.62 o 
  14   5   1        4.03      -10.82    115.29 o 
  15   5   1      605.01      715.01    147.51 o 
  16   5   1        0.70     -148.94    131.40 o 
 -17   6   1      208.17       45.45    143.94 o 
 -16   6   1        1.02       71.47    136.30 o 
 -15   6   1      623.84      593.73    142.60 o 
 -14   6   1      684.15      610.08    299.39 o 
 -13   6   1     8505.76     8070.92    372.86 o 
 -12   6   1      680.09      625.39    115.84 o 
 -11   6   1     1046.37     1253.81    100.98 o 
 -10   6   1      340.31      521.44     75.76 o 
  -9   6   1    19953.72    20170.06    594.89 o 
  -8   6   1      840.14      939.59     66.19 o 
  -7   6   1     9169.99     8879.74    272.91 o 
  -6   6   1    42497.57    43022.24   1224.33 o 
  -5   6   1     1698.89     1789.64     71.67 o 
  -4   6   1    47138.56    48449.87   1370.31 o 
  -3   6   1     9038.62     8740.74    289.66 o 
  -2   6   1    23544.88    24881.69    793.38 o 
  -1   6   1   445316.41   377215.75  11785.45 o 
   0   6   1       55.22       29.26     19.77 o 
   1   6   1     5965.17     6339.71    187.20 o 
   2   6   1     3185.23     3206.20    118.17 o 
   3   6   1     1796.97     1918.31     77.77 o 
   4   6   1    20522.91    20796.98    599.44 o 
   5   6   1    14288.76    14412.28    422.02 o 
   6   6   1    12848.12    12522.47    372.27 o 
   7   6   1     9624.42     9157.88    284.11 o 
   8   6   1     9901.75    10000.36    308.42 o 
   9   6   1    10677.70    10530.35    372.14 o 
  10   6   1     7327.65     7321.19    278.11 o 
  11   6   1        2.98      -71.07     77.34 o 
  12   6   1     1371.26     1194.41    152.63 o 
  13   6   1      499.43      609.32    123.81 o 
  14   6   1      886.14      975.69    146.87 o 
  15   6   1       58.15      219.34    136.87 o 
  16   6   1      174.25      255.02    142.23 o 
 -17   7   1       18.03        7.04    143.28 o 
 -16   7   1     4224.74     4487.76    278.42 o 
 -15   7   1     1127.02      876.05    149.79 o 
 -14   7   1       60.91      -23.31    111.27 o 
 -13   7   1      266.49      346.60    166.33 o 
 -12   7   1        0.11      -96.62     97.14 o 
 -11   7   1     3281.54     2891.18    181.34 o 
 -10   7   1     6195.09     5642.95    230.90 o 
  -9   7   1     7949.40     7794.59    251.57 o 
  -8   7   1      832.46      756.44     60.87 o 
  -7   7   1       77.96       17.32     41.86 o 
  -6   7   1    48728.41    49702.40   1412.64 o 
  -5   7   1    11118.47    11231.23    331.48 o 
  -4   7   1    37541.18    36584.38   1038.53 o 
  -3   7   1    36581.09    38959.55   1238.96 o 
  -2   7   1      594.61      635.06     54.79 o 
  -1   7   1    62639.59    61903.73   1743.30 o 
   0   7   1    14330.65    14438.06    414.17 o 
   1   7   1    35299.18    37060.57   1048.80 o 
   2   7   1   121073.61   124499.74   3191.93 o 
   3   7   1       28.28       23.64     27.73 o 
   4   7   1    25062.72    25254.95    726.25 o 
   5   7   1    17180.92    17440.82    509.52 o 
   6   7   1     1412.80     1435.79     69.35 o 
   7   7   1     1475.47     1526.09     92.25 o 
   8   7   1     1809.90     1558.76    110.04 o 
   9   7   1     1184.38     1214.12     93.00 o 
  10   7   1     4416.03     4394.71    190.89 o 
  11   7   1     6864.82     6509.72    261.42 o 
  12   7   1      132.29      135.12    287.65 o 
  13   7   1      561.44      376.07    125.97 o 
  14   7   1     7753.61     7719.03    604.65 o 
  15   7   1      326.24      245.18    136.87 o 
  16   7   1       81.67      -90.41    137.41 o 
 -16   8   1      471.94      521.38    155.86 o 
 -15   8   1      378.50      317.61    133.06 o 
 -14   8   1       69.99      278.47    123.81 o 
 -13   8   1     2357.29     2795.05    309.18 o 
 -12   8   1      498.52      246.80    107.12 o 
 -11   8   1      226.32       65.08     92.66 o 
 -10   8   1     1709.54     1652.73    180.03 o 
  -9   8   1      232.50      312.14     55.47 o 
  -8   8   1       60.39       80.76     46.45 o 
  -7   8   1     5780.44     5664.48    334.27 o 
  -6   8   1     1042.02      831.59    105.63 o 
  -5   8   1        6.51       36.04     27.71 o 
  -4   8   1      292.09      342.11     41.47 o 
  -3   8   1    28691.47    28084.22    898.56 o 
  -2   8   1   140438.59   140962.55   4443.50 o 
  -1   8   1     3285.18     3291.66    104.36 o 
   0   8   1    14769.85    15111.25    434.01 o 
   1   8   1     1095.71      997.18     50.27 o 
   2   8   1    11345.01    11379.17    303.83 o 
   3   8   1     2198.40     2250.92     99.42 o 
   4   8   1     1983.68     2143.47     85.01 o 
   5   8   1     1609.42     1832.16     99.59 o 
   6   8   1     8003.28     8091.05    253.44 o 
   7   8   1      230.58      243.10     38.61 o 
   8   8   1     4764.58     4926.65    199.51 o 
   9   8   1     2463.06     2460.24    127.09 o 
  10   8   1     5306.47     5423.70    267.15 o 
  11   8   1      697.74      650.90    116.40 o 
  12   8   1     1905.20     1706.79    197.64 o 
  13   8   1      303.62      259.68    119.45 o 
  14   8   1      447.77      408.52    136.09 o 
  15   8   1      719.27      857.31    155.86 o 
  16   8   1        4.13     -122.58    223.08 o 
 -16   9   1     2223.44     2286.82    204.13 o 
 -15   9   1     1217.78     1324.81    166.51 o 
 -14   9   1      109.72      142.38    123.25 o 
 -13   9   1       36.11       86.78    105.69 o 
 -12   9   1        7.22       22.88    172.20 o 
 -11   9   1     5448.22     5004.59    253.32 o 
 -10   9   1     9353.00     9106.48    598.78 o 
  -9   9   1     4551.88     4617.23    190.75 o 
  -8   9   1     6104.31     5979.38    199.43 o 
  -7   9   1     8439.39     8398.22    236.73 o 
  -6   9   1    52651.58    52246.38   1484.14 o 
  -5   9   1     7488.05     7783.63    270.19 o 
  -4   9   1    46634.89    50081.67   1593.11 o 
  -3   9   1    19053.94    18476.07    598.25 o 
  -2   9   1     2057.71     2218.57     89.31 o 
  -1   9   1    47357.47    49341.70   1394.02 o 
   0   9   1    33790.12    35316.38    913.81 o 
   1   9   1    24121.79    24723.23    644.02 o 
   2   9   1   143132.31   140169.23   3594.83 o 
   3   9   1     6567.99     6567.07    205.38 o 
   4   9   1    19039.79    19219.04    558.82 o 
   5   9   1    12687.89    11847.86    355.43 o 
   6   9   1     6626.67     6716.15    216.47 o 
   7   9   1     1706.61     1806.88     84.71 o 
   8   9   1       41.91      102.67     62.04 o 
   9   9   1     1242.43     1311.94     99.69 o 
  10   9   1     5640.14     5472.18    272.86 o 
  11   9   1     6437.36     6091.11    298.28 o 
  12   9   1       34.67       81.80    104.86 o 
  13   9   1       62.03      201.75    158.50 o 
  14   9   1     7509.21     7967.12    385.16 o 
  15   9   1       62.07       28.70    129.57 o 
  16   9   1       10.70       55.50    144.80 o 
 -16  10   1       83.50      243.51    186.66 o 
 -15  10   1      165.93      166.61    161.45 o 
 -14  10   1        9.02      -73.05    117.41 o 
 -13  10   1     1952.37     1920.07    166.40 o 
 -12  10   1     8217.53     8643.32    385.12 o 
 -11  10   1     4295.59     3666.20    205.48 o 
 -10  10   1       16.08       34.58     68.89 o 
  -9  10   1      623.22      764.73     78.77 o 
  -8  10   1      515.32      460.53     68.95 o 
  -7  10   1       10.52       30.96     47.60 o 
  -6  10   1     1977.73     2003.76    135.61 o 
  -5  10   1     7414.35     7630.35    238.18 o 
  -4  10   1    64182.00    67461.98   2140.42 o 
  -3  10   1    28865.32    28077.99    900.52 o 
  -2  10   1     6999.96     6857.84    188.95 o 
  -1  10   1   169742.36   167092.31   4281.60 o 
   0  10   1        4.88       -3.05     22.83 o 
   1  10   1     3927.61     4036.90    119.41 o 
   2  10   1     3667.87     3989.11    120.66 o 
   3  10   1        1.34       -5.19     25.80 o 
   4  10   1     1349.83     1405.23     69.95 o 
   5  10   1       34.20        6.34     39.96 o 
   6  10   1    10254.16     9886.17    304.14 o 
   7  10   1    40792.80    41585.27   1192.70 o 
   8  10   1      901.88      825.14     99.42 o 
   9  10   1     9190.04     9277.79    338.02 o 
  10  10   1      155.84      176.58     93.80 o 
  11  10   1     2852.84     2760.73    158.80 o 
  12  10   1      120.72      186.61    105.48 o 
  13  10   1      214.42      398.68    128.60 o 
  14  10   1     1975.83     1812.64    336.57 o 
  15  10   1      176.34      140.89    118.19 o 
  16  10   1      538.74      359.64    145.15 o 
 -16  11   1       37.29      -93.93    289.61 o 
 -15  11   1      802.07      801.59    199.48 o 
 -14  11   1       21.56      259.49    159.10 o 
 -13  11   1     1497.11     1384.84    207.42 o 
 -12  11   1       14.15      -37.93     97.67 o 
 -11  11   1     9517.30     9091.52    524.43 o 
 -10  11   1     7670.09     7846.14    294.45 o 
  -9  11   1     7203.52     7165.28    338.41 o 
  -8  11   1      238.75       58.39     62.28 o 
  -7  11   1     1166.97      986.21    120.89 o 
  -6  11   1      105.50      138.12     46.08 o 
  -5  11   1    14684.47    14702.36    436.40 o 
  -4  11   1     1248.37     1194.30     66.66 o 
  -3  11   1     5410.21     5255.53    170.16 o 
  -2  11   1    11690.40    11858.71    317.55 o 
  -1  11   1      608.64      722.45     44.61 o 
   0  11   1      404.61      497.52     33.56 o 
   1  11   1        1.12      -17.07     29.53 o 
   2  11   1     6168.84     6439.98    182.43 o 
   3  11   1    13328.93    13290.38    358.33 o 
   4  11   1      217.64      278.24     44.48 o 
   5  11   1      559.79      618.01     54.34 o 
   6  11   1     1520.20     1398.04     76.48 o 
   7  11   1    12715.24    13141.82    397.43 o 
   8  11   1     7449.28     7734.77    290.27 o 
   9  11   1     8631.24     8282.23    307.36 o 
  10  11   1      459.33      381.64    128.70 o 
  11  11   1     1110.68     1312.30    137.34 o 
  12  11   1     1930.78     2211.72    242.48 o 
  13  11   1       75.27       22.97    112.60 o 
  14  11   1        0.05       39.19    121.16 o 
  15  11   1     1572.71     1702.59    315.44 o 
  16  11   1       21.73      163.89    146.43 o 
 -16  12   1      402.45      150.92    226.99 o 
 -15  12   1      109.61      137.01    177.71 o 
 -14  12   1       16.68      -43.58    152.67 o 
 -13  12   1      298.01      373.20    272.00 o 
 -12  12   1      116.91      242.23    107.21 o 
 -11  12   1     1307.40     1245.70    132.16 o 
 -10  12   1      298.87      245.02     75.79 o 
  -9  12   1       77.15       72.88     65.90 o 
  -8  12   1     2403.98     2317.58    141.22 o 
  -7  12   1     1085.35      967.29     85.30 o 
  -6  12   1      326.64      454.78     54.39 o 
  -5  12   1    17901.25    18531.58    544.77 o 
  -4  12   1      613.82      452.73     60.44 o 
  -3  12   1    34081.16    34000.91    973.38 o 
  -2  12   1      432.89      426.43     71.18 o 
  -1  12   1     3414.09     3322.19    104.27 o 
   0  12   1       12.44       16.27     27.11 o 
   1  12   1      158.98       90.57     28.86 o 
   2  12   1    24426.21    25412.46    666.54 o 
   3  12   1       35.87       -6.72     28.71 o 
   4  12   1     7543.63     7982.11    243.54 o 
   5  12   1     1880.61     1881.78     89.78 o 
   6  12   1        4.06      -35.21     47.42 o 
   7  12   1     1480.70     1533.01     85.28 o 
   8  12   1       15.26       87.61     67.53 o 
   9  12   1     4766.17     4283.80    190.09 o 
  10  12   1      294.34      174.37     95.83 o 
  11  12   1     1270.98     1147.96    132.48 o 
  12  12   1     2079.08     2221.07    270.76 o 
  13  12   1       23.85      109.81    118.04 o 
  14  12   1      167.11      103.24    126.62 o 
  15  12   1      128.68     -104.21    130.21 o 
  16  12   1      169.05      -11.05    144.50 o 
 -16  13   1       13.34      108.48    176.08 o 
 -15  13   1     1216.82     1351.62    216.17 o 
 -14  13   1      129.48       76.08    157.67 o 
 -13  13   1     1062.14     1045.73    228.95 o 
 -12  13   1     1110.64     1128.42    211.34 o 
 -11  13   1     9883.42     9931.99    428.60 o 
 -10  13   1      369.92      504.51     94.80 o 
  -9  13   1     6312.45     5880.45    236.80 o 
  -8  13   1       48.69       46.16     63.34 o 
  -7  13   1       60.02       43.35     52.12 o 
  -6  13   1      720.71      823.85     80.78 o 
  -5  13   1     8150.33     8308.68    260.94 o 
  -4  13   1      983.10      935.51     58.27 o 
  -3  13   1    32474.88    32497.31    933.05 o 
  -2  13   1    13757.15    14748.57    394.35 o 
  -1  13   1    28967.66    28530.69    745.11 o 
   0  13   1    10308.00     9320.33    257.12 o 
   1  13   1     7103.32     7468.11    210.33 o 
   2  13   1      301.24      277.99     43.53 o 
   3  13   1    13181.14    13607.23    368.58 o 
   4  13   1     3292.44     3486.54    153.65 o 
   5  13   1      427.95      504.56     45.96 o 
   6  13   1     4068.59     4108.23    217.73 o 
   7  13   1    16108.83    17037.32    508.48 o 
   8  13   1     8180.63     8149.70    303.16 o 
   9  13   1     8326.80     7958.23    303.34 o 
  10  13   1       76.38      133.09     98.93 o 
  11  13   1     2610.18     2583.67    179.94 o 
  12  13   1     2121.18     2386.82    181.28 o 
  13  13   1      977.83      688.86    136.65 o 
  14  13   1        7.28     -166.34    194.18 o 
  15  13   1      644.63      407.62    203.72 o 
 -15  14   1       10.90     -214.81    161.45 o 
 -14  14   1       56.53      116.95    162.42 o 
 -13  14   1      120.49      162.05    149.13 o 
 -12  14   1      172.57      -66.76    142.50 o 
 -11  14   1     2073.19     2018.31    204.56 o 
 -10  14   1      559.99      563.70    113.49 o 
  -9  14   1      153.04      180.32     96.11 o 
  -8  14   1     9581.45     9729.52    348.09 o 
  -7  14   1     3951.13     3961.92    153.53 o 
  -6  14   1    20799.72    20854.21    615.83 o 
  -5  14   1     3279.77     3111.90    122.90 o 
  -4  14   1       27.00       -3.80     38.01 o 
  -3  14   1      405.12      517.17     47.45 o 
  -2  14   1     8093.51     8744.44    242.73 o 
  -1  14   1    14857.06    15944.97    425.86 o 
   0  14   1    26330.03    27247.91    714.89 o 
   1  14   1    62868.91    64069.32   1655.36 o 
   2  14   1     1262.43     1290.36     78.52 o 
   3  14   1      905.31     1019.46     55.96 o 
   4  14   1    11378.95    10856.24    301.44 o 
   5  14   1     3496.59     3933.88    188.67 o 
   6  14   1        4.79      -31.41     50.26 o 
   7  14   1     1048.47      923.53     74.72 o 
   8  14   1      171.90      258.72     75.19 o 
   9  14   1     3834.91     3957.96    182.29 o 
  10  14   1      233.19      332.89    101.17 o 
  11  14   1      397.62      366.53    108.85 o 
  12  14   1     4295.41     4993.29    475.18 o 
  13  14   1        6.91      -77.10    112.76 o 
  14  14   1      136.89      251.24    170.04 o 
  15  14   1      462.74      448.20    190.89 o 
 -15  15   1        4.24       50.19    223.08 o 
 -14  15   1     3752.79     4266.38    665.32 o 
 -13  15   1     2450.02     2510.24    250.34 o 
 -12  15   1      685.68      927.33    175.58 o 
 -11  15   1       30.47     -103.71    127.30 o 
 -10  15   1       38.17       33.25     96.10 o 
  -9  15   1       71.53       32.84     91.01 o 
  -8  15   1       16.99     -114.43     84.91 o 
  -7  15   1      894.12      848.16     74.46 o 
  -6  15   1     1045.87     1160.51     91.51 o 
  -5  15   1      212.09      296.07     62.14 o 
  -4  15   1      371.84      328.03     61.78 o 
  -3  15   1     1953.28     1821.17     83.36 o 
  -2  15   1     4627.14     4655.08    143.46 o 
  -1  15   1    43972.76    44805.44   1163.89 o 
   0  15   1      712.51      654.08     46.79 o 
   1  15   1        3.02      -49.11     32.74 o 
   2  15   1    33571.02    35729.85    934.28 o 
   3  15   1     8132.04     8022.09    229.43 o 
   4  15   1    24914.97    25991.53    687.77 o 
   5  15   1     1071.10      978.92     74.13 o 
   6  15   1      612.01      541.26     65.65 o 
   7  15   1     4360.04     4362.35    190.53 o 
   8  15   1       25.04      112.51     99.70 o 
   9  15   1     2839.49     2989.99    157.22 o 
  10  15   1      111.04      112.24    103.08 o 
  11  15   1      267.65      240.09    111.66 o 
  12  15   1      831.21     1019.82    153.51 o 
  13  15   1        9.36     -216.94    189.81 o 
  14  15   1        4.39      -53.67    156.55 o 
  15  15   1        2.15     -224.61    176.85 o 
 -15  16   1      421.44      541.53    193.66 o 
 -14  16   1        1.06     -209.38    163.27 o 
 -13  16   1      234.86      462.25    189.81 o 
 -12  16   1       74.32       60.27    172.20 o 
 -11  16   1      308.43      247.11    148.03 o 
 -10  16   1     6593.43     6768.87    357.39 o 
  -9  16   1     1197.87     1060.73    124.10 o 
  -8  16   1      569.23      797.09    164.50 o 
  -7  16   1     1354.16     1409.36    104.17 o 
  -6  16   1        8.53      -31.61     64.06 o 
  -5  16   1      128.16      167.39     48.59 o 
  -4  16   1     1732.63     1504.05     78.48 o 
  -3  16   1     2116.69     2040.51     91.53 o 
  -2  16   1      365.97      396.52     52.33 o 
  -1  16   1     1419.57     1454.00     66.42 o 
   0  16   1       94.41      111.64     46.89 o 
   1  16   1     1541.26     1530.70    107.33 o 
   2  16   1     2616.81     2650.18     97.28 o 
   3  16   1     5891.94     5748.91    174.58 o 
   4  16   1       91.41       83.14     39.43 o 
   5  16   1     2265.19     2307.25    109.13 o 
   6  16   1       48.80       28.32     84.73 o 
   7  16   1      365.04      294.52     75.19 o 
   8  16   1     1796.83     1906.65    125.39 o 
   9  16   1       63.08       38.85     77.48 o 
  10  16   1      725.61      793.50    102.33 o 
  11  16   1     2574.57     2646.03    222.41 o 
  12  16   1      623.80      827.23    174.08 o 
  13  16   1      189.88      350.35    161.87 o 
  14  16   1      264.10      350.33    188.12 o 
  15  16   1      301.11      240.33    186.41 o 
 -15  17   1      191.67       96.25    197.85 o 
 -14  17   1     1906.81     2235.01    260.09 o 
 -13  17   1       35.33       -0.28    153.79 o 
 -12  17   1     1737.67     2086.91    592.91 o 
 -11  17   1      874.50      835.89    307.22 o 
 -10  17   1     3321.77     2909.96    241.26 o 
  -9  17   1     1357.18     1405.20    136.68 o 
  -8  17   1     2342.04     2392.19    192.10 o 
  -7  17   1      626.64      634.04     87.60 o 
  -6  17   1      666.70      587.66    109.92 o 
  -5  17   1       68.54      139.02     69.67 o 
  -4  17   1     7806.26     7544.97    280.47 o 
  -3  17   1    17955.56    17767.06    526.88 o 
  -2  17   1    46779.32    46201.46   1199.96 o 
  -1  17   1    12255.66    11537.64    318.75 o 
   0  17   1     5044.70     4755.14    150.25 o 
   1  17   1     1448.08     1645.97    101.11 o 
   2  17   1     2658.79     2778.30    103.09 o 
   3  17   1    28276.47    28514.03    752.01 o 
   4  17   1    14833.71    14875.39    451.04 o 
   5  17   1     9772.16     9769.73    310.78 o 
   6  17   1     1652.52     1824.49    143.69 o 
   7  17   1     2717.34     2843.04    146.66 o 
   8  17   1     6269.52     6627.55    266.21 o 
   9  17   1     3413.51     3381.28    205.08 o 
  10  17   1      190.86      185.91     86.32 o 
  11  17   1     5974.19     6762.93    419.19 o 
  12  17   1      151.01       13.70    268.08 o 
  13  17   1      310.90      406.93    183.89 o 
  14  17   1       52.27       82.84    172.94 o 
 -14  18   1      570.39      913.72    318.96 o 
 -13  18   1      575.22       99.03    162.64 o 
 -12  18   1      126.76      135.02    157.74 o 
 -11  18   1      117.72      117.82    143.82 o 
 -10  18   1      615.80      736.46    126.34 o 
  -9  18   1     3879.38     3889.33    220.94 o 
  -8  18   1      215.31      224.13    100.29 o 
  -7  18   1       38.96       54.65     72.86 o 
  -6  18   1    11069.08    10941.59    390.75 o 
  -5  18   1      641.97     1009.09    192.65 o 
  -4  18   1     5618.87     5163.72    250.52 o 
  -3  18   1     1164.64     1187.48     94.86 o 
  -2  18   1     2709.87     3010.91    119.47 o 
  -1  18   1      161.73      222.23     42.05 o 
   0  18   1      119.88       48.36     46.32 o 
   1  18   1    22336.14    21594.81    576.38 o 
   2  18   1      751.90      769.49    100.68 o 
   3  18   1       45.58        2.03     49.47 o 
   4  18   1    33432.30    33873.46   1509.37 o 
   5  18   1     5798.46     6010.51    212.32 o 
   6  18   1       70.21       56.35     60.25 o 
   7  18   1        6.75       75.19    148.24 o 
   8  18   1        5.58      -12.91     77.62 o 
   9  18   1     1312.39     1322.59    136.84 o 
  10  18   1      573.15      772.21    163.91 o 
  11  18   1      177.93      286.16    164.22 o 
  12  18   1     2763.50     3266.47    286.33 o 
  13  18   1      153.88     -255.36    170.24 o 
  14  18   1       96.27       65.59    172.54 o 
 -14  19   1      172.14      269.20    181.25 o 
 -13  19   1      976.10     1168.93    240.69 o 
 -12  19   1      731.50      870.50    194.38 o 
 -11  19   1      907.61      926.58    184.86 o 
 -10  19   1     1958.20     1953.08    167.94 o 
  -9  19   1     4517.96     4680.94    252.67 o 
  -8  19   1      966.18      844.30    122.86 o 
  -7  19   1     1010.62      801.56     98.94 o 
  -6  19   1        5.15        8.52     74.26 o 
  -5  19   1       83.08      182.09     75.21 o 
  -4  19   1      886.60      929.18    167.35 o 
  -3  19   1     4567.19     3992.58    174.17 o 
  -2  19   1        6.07      -30.88     60.98 o 
  -1  19   1     6205.31     6275.81    189.61 o 
   0  19   1       10.89      105.36     43.39 o 
   1  19   1     3385.78     3493.31    131.62 o 
   2  19   1     1707.34     1737.37     82.22 o 
   3  19   1     4552.30     4522.22    192.63 o 
   4  19   1      896.60     1021.36     81.91 o 
   5  19   1      328.60      243.55     62.82 o 
   6  19   1     8099.02     8610.93    290.35 o 
   7  19   1     1181.84     1099.17    101.96 o 
   8  19   1     5407.91     5524.08    396.19 o 
   9  19   1      866.63      816.70    127.68 o 
  10  19   1     1126.42     1008.80    141.38 o 
  11  19   1      622.08      714.14    174.79 o 
  12  19   1      325.55      328.71    176.53 o 
  13  19   1      340.61      500.50    192.77 o 
  14  19   1       23.56       36.02    175.49 o 
 -14  20   1      173.29      310.09    183.64 o 
 -13  20   1        0.86     -205.74    169.77 o 
 -12  20   1       65.94       21.83    157.45 o 
 -11  20   1      334.95      471.10    129.93 o 
 -10  20   1      248.93      272.89    117.85 o 
  -9  20   1      217.01      337.33    110.09 o 
  -8  20   1     1687.00     1647.70    148.01 o 
  -7  20   1      758.98      969.52    104.98 o 
  -6  20   1      286.02      170.24     84.39 o 
  -5  20   1        2.26      -35.54     74.69 o 
  -4  20   1        7.85      -36.47     72.33 o 
  -3  20   1     7972.01     7298.06    277.66 o 
  -2  20   1     2900.36     2807.45    203.26 o 
  -1  20   1      196.31      280.98     80.06 o 
   0  20   1     2980.88     2965.12    200.76 o 
   1  20   1     8239.40     8043.39    241.21 o 
   2  20   1      106.18      111.80     56.55 o 
   3  20   1       52.64       26.54     57.01 o 
   4  20   1      758.58      695.24    111.45 o 
   5  20   1      342.03      331.14     84.61 o 
   6  20   1       53.58      -10.94     80.90 o 
   7  20   1      121.90      154.68    102.65 o 
   8  20   1       62.17       34.34    105.65 o 
   9  20   1     1966.52     1767.11    160.15 o 
  10  20   1       20.93       86.02    111.80 o 
  11  20   1      105.44      412.95    183.94 o 
  12  20   1      153.57      218.76    173.29 o 
  13  20   1      192.24      -37.30    179.62 o 
  14  20   1      374.10      213.05    320.92 o 
 -13  21   1        3.27     -121.09    163.80 o 
 -12  21   1     1522.40     2434.77    253.11 o 
 -11  21   1     1766.57     1480.92    166.68 o 
 -10  21   1     1323.54     1349.25    172.72 o 
  -9  21   1     4341.48     4834.20    384.87 o 
  -8  21   1     1146.46     1259.14    140.05 o 
  -7  21   1      838.50      835.18    106.33 o 
  -6  21   1     3154.72     2715.57    152.28 o 
  -5  21   1     3605.82     3199.60    214.52 o 
  -4  21   1     5050.11     4666.08    204.62 o 
  -3  21   1      338.78      207.41     79.67 o 
  -2  21   1     4278.68     3913.57    176.88 o 
  -1  21   1      638.94      789.36     85.02 o 
   0  21   1      524.85      506.50    103.70 o 
   1  21   1     8462.65     8151.32    301.30 o 
   2  21   1      913.66      798.49     74.08 o 
   3  21   1    19662.39    20386.72    679.89 o 
   4  21   1       10.03      -84.73     56.49 o 
   5  21   1     2219.41     2373.78    165.62 o 
   6  21   1      308.95      253.88    127.18 o 
   7  21   1     7879.96     8658.37    527.98 o 
   8  21   1     1457.84     1652.47    262.19 o 
   9  21   1     5971.47     6606.14    325.98 o 
  10  21   1       23.70       69.81    118.22 o 
  11  21   1      501.69      991.37    307.22 o 
  12  21   1      179.75      266.58    177.19 o 
  13  21   1      125.29      407.34    230.90 o 
 -13  22   1     1038.56     1036.78    230.90 o 
 -12  22   1      408.56      509.45    182.15 o 
 -11  22   1       88.89      126.84    121.57 o 
 -10  22   1     2861.98     2804.40    292.95 o 
  -9  22   1      202.40      342.29    124.00 o 
  -8  22   1       82.71      362.86    134.02 o 
  -7  22   1      231.48      297.11    123.53 o 
  -6  22   1     1517.06     1306.08    114.54 o 
  -5  22   1     6317.74     5949.70    246.94 o 
  -4  22   1     2892.21     2974.66    357.98 o 
  -3  22   1     3641.44     3726.25    212.28 o 
  -2  22   1       36.60      -15.43     67.79 o 
  -1  22   1     9069.71     8436.06    311.14 o 
   0  22   1      914.24      858.88     87.21 o 
   1  22   1      186.67      278.83     72.44 o 
   2  22   1      521.29      434.33     75.94 o 
   3  22   1      858.68      935.81     97.85 o 
   4  22   1      677.65      886.48    100.22 o 
   5  22   1     1103.23     1283.48    112.67 o 
   6  22   1     1573.05     1638.80    210.08 o 
   7  22   1     3207.62     3657.76    218.97 o 
   8  22   1      634.07      903.65    199.16 o 
   9  22   1     3723.97     3278.39    216.82 o 
  10  22   1     1105.71     1342.55    161.29 o 
  11  22   1      522.94      568.09    207.42 o 
  12  22   1       94.53      -77.93    155.10 o 
  13  22   1      560.74      612.56    201.96 o 
 -13  23   1       54.67      355.60    181.25 o 
 -12  23   1       22.47     -165.37    201.55 o 
 -11  23   1     1051.26      886.61    186.84 o 
 -10  23   1      512.90      370.60    135.47 o 
  -9  23   1       30.57      213.80    122.36 o 
  -8  23   1      278.54      192.54    117.18 o 
  -7  23   1      425.64      763.51    130.15 o 
  -6  23   1      364.28      238.56    129.18 o 
  -5  23   1     8113.36     8135.94    314.05 o 
  -4  23   1     1663.17     1909.41    128.72 o 
  -3  23   1     4903.48     4578.67    253.61 o 
  -2  23   1       85.42      112.64     74.05 o 
  -1  23   1      711.64      704.34     84.71 o 
   0  23   1     3666.91     3635.48    198.69 o 
   1  23   1      496.32      551.67    106.04 o 
   2  23   1     5013.43     5478.79    273.53 o 
   3  23   1     4222.85     4490.32    549.86 o 
   4  23   1     2576.47     2559.95    148.99 o 
   5  23   1     1288.68     1337.90    117.02 o 
   6  23   1        4.23      112.90     92.10 o 
   7  23   1      342.09      447.79    142.59 o 
   8  23   1     2178.23     2433.56    318.42 o 
   9  23   1        2.67       40.48    162.96 o 
  10  23   1      485.81      436.14    135.23 o 
  11  23   1       22.24      -18.56    209.38 o 
  12  23   1      253.76      328.99    193.91 o 
 -12  24   1     2084.63     2570.25    269.81 o 
 -11  24   1      433.99      706.82    147.23 o 
 -10  24   1      903.61     1215.57    160.43 o 
  -9  24   1      113.73      213.40    126.82 o 
  -8  24   1      118.18      240.15    116.64 o 
  -7  24   1     1089.11     1033.30    138.03 o 
  -6  24   1     4434.86     4188.27    202.96 o 
  -5  24   1     2371.83     2524.75    405.99 o 
  -4  24   1      630.15      711.06    102.13 o 
  -3  24   1       51.17       97.20     79.05 o 
  -2  24   1     1831.35     1654.53    142.28 o 
  -1  24   1     1934.30     1765.80    142.11 o 
   0  24   1     3147.09     3011.11    864.91 o 
   1  24   1    12043.45    11754.01    617.04 o 
   2  24   1     3551.98     3345.70    259.73 o 
   3  24   1     2460.52     3084.19    203.25 o 
   4  24   1      377.68      656.21    228.95 o 
   5  24   1        7.49      -11.46    102.63 o 
   6  24   1     1430.22     1726.77    129.43 o 
   7  24   1     3696.94     3365.10    216.41 o 
   8  24   1        2.19     -138.71    109.71 o 
   9  24   1      842.70      507.47    198.94 o 
  10  24   1      289.78      565.55    148.70 o 
  11  24   1      136.31      259.45    174.08 o 
  12  24   1        4.14      165.57    179.98 o 
 -12  25   1       46.69       -6.71    403.10 o 
 -11  25   1      773.42      749.88    159.02 o 
 -10  25   1      773.10      848.00    157.76 o 
  -9  25   1       37.33      -11.95    123.51 o 
  -8  25   1     2731.30     2622.25    200.69 o 
  -7  25   1      338.73      553.71    184.94 o 
  -6  25   1     8518.74     8138.54    403.61 o 
  -5  25   1     2261.05     2549.23    155.23 o 
  -4  25   1     1084.65     1134.60    115.36 o 
  -3  25   1     4520.27     4531.02    211.19 o 
  -2  25   1      260.13      287.85     87.11 o 
  -1  25   1     1707.44     1421.11    189.43 o 
   0  25   1     2972.13     3640.23    608.57 o 
   1  25   1     2575.80     2437.38    227.99 o 
   2  25   1    10198.76    10952.48    827.73 o 
   3  25   1     4579.57     4594.62    365.92 o 
   4  25   1     2697.28     2854.16    195.57 o 
   5  25   1     3235.59     3525.87    218.51 o 
   6  25   1     1469.36     1317.76    160.46 o 
   7  25   1      380.95      341.94    123.08 o 
   8  25   1     1589.85     1956.48    242.68 o 
   9  25   1     1038.17     1070.05    154.85 o 
  10  25   1     1488.50     1876.26    187.11 o 
  11  25   1      151.78      262.80    175.71 o 
 -11  26   1      254.51      446.62    170.76 o 
 -10  26   1       53.02       93.41    151.16 o 
  -9  26   1     1411.04     1561.29    221.33 o 
  -8  26   1       14.05      111.99    138.72 o 
  -7  26   1      778.80      891.32    143.31 o 
  -6  26   1       57.81      -49.39     89.37 o 
  -5  26   1        7.07       45.47     88.95 o 
  -4  26   1     1694.14     1865.87    205.92 o 
  -3  26   1       81.30       65.18     81.49 o 
  -2  26   1      374.31      313.51    154.90 o 
  -1  26   1     3002.61     3554.19    279.13 o 
   0  26   1      266.83      603.30    160.46 o 
   1  26   1      511.18      527.56    159.86 o 
   2  26   1     1972.70     2102.65    362.01 o 
   3  26   1     1742.34     1668.55    203.89 o 
   4  26   1       96.08      432.42    121.84 o 
   5  26   1     1028.95     1099.73    145.00 o 
   6  26   1      215.00      160.26    119.28 o 
   7  26   1     1432.73     1174.94    206.04 o 
   8  26   1     1039.00     1043.49    297.44 o 
   9  26   1     1123.74     1362.40    169.42 o 
  10  26   1       94.81      206.81    136.84 o 
  11  26   1      238.23      221.34    183.36 o 
 -11  27   1      635.56      483.21    157.05 o 
 -10  27   1     1102.01     1152.97    178.59 o 
  -9  27   1       41.50      250.30    139.35 o 
  -8  27   1      512.91      695.81    146.51 o 
  -7  27   1      222.10      276.79    127.06 o 
  -6  27   1      335.36      514.20    108.46 o 
  -5  27   1     1704.72     1611.30    202.28 o 
  -4  27   1      318.03      511.98    129.36 o 
  -3  27   1     4064.97     4034.72    514.64 o 
  -2  27   1      167.93      448.06    159.10 o 
  -1  27   1      573.74      638.04    177.05 o 
   0  27   1     1205.96     1047.29    185.16 o 
   1  27   1      148.31      407.46    160.43 o 
   2  27   1       21.80      212.47    428.54 o 
   3  27   1      136.42      177.64    148.75 o 
   4  27   1        1.93      -13.37    185.90 o 
   5  27   1      531.09      732.30    140.89 o 
   6  27   1       71.76       25.59    161.45 o 
   7  27   1      118.55     -101.75    163.27 o 
   8  27   1      627.42      441.53    428.54 o 
   9  27   1       12.28       59.15    167.36 o 
  10  27   1     1072.11     1175.00    225.03 o 
 -10  28   1       12.62      133.32    142.85 o 
  -9  28   1      203.89       15.14    177.91 o 
  -8  28   1        4.00       97.35    133.00 o 
  -7  28   1      804.95      702.19    169.20 o 
  -6  28   1      358.37      391.84    139.69 o 
  -5  28   1      799.69      444.07    136.30 o 
  -4  28   1        1.57      -69.43    153.13 o 
  -3  28   1        8.30      247.35    156.58 o 
  -2  28   1       44.29      135.02    149.44 o 
  -1  28   1      442.53      411.29    165.97 o 
   0  28   1       77.76       79.82    170.24 o 
   1  28   1       31.11       97.18    156.34 o 
   2  28   1      822.22      553.16    315.05 o 
   3  28   1     1293.98     1548.18    213.81 o 
   4  28   1      922.49      900.44    279.82 o 
   5  28   1      980.79     1123.92    191.59 o 
   6  28   1       11.05       70.45    172.20 o 
   7  28   1      157.75      140.26    171.62 o 
   8  28   1       19.59      -82.68    175.58 o 
   9  28   1      410.46      230.80    289.61 o 
  10  28   1      170.72       82.45    185.55 o 
  -9  29   1      898.32     1089.07    215.60 o 
  -8  29   1      142.23       35.05    184.01 o 
  -7  29   1     1792.63     2028.90    391.36 o 
  -6  29   1      224.80      283.74    136.84 o 
  -5  29   1      887.60      607.96    234.82 o 
  -4  29   1        6.29      205.88    166.37 o 
  -3  29   1     2765.81     3593.65    304.26 o 
  -2  29   1      197.16      156.28    162.42 o 
  -1  29   1       35.08       42.61    215.25 o 
   0  29   1      337.01      519.87    215.25 o 
   1  29   1      599.88      474.82    178.09 o 
   2  29   1      403.47      417.04    170.24 o 
   3  29   1     1143.29     1148.79    450.07 o 
   4  29   1       54.39       80.53    156.35 o 
   5  29   1     1012.75      956.36    340.49 o 
   6  29   1      205.57      414.84    285.69 o 
   7  29   1       71.19      155.98    291.57 o 
   8  29   1       56.58        2.90    238.73 o 
   9  29   1     2634.29     3169.47    416.80 o 
  -9  30   1      302.62      375.18    204.56 o 
  -8  30   1     1823.55     1953.46    262.21 o 
  -7  30   1      412.91      546.51    381.58 o 
  -6  30   1      270.62      386.07    146.47 o 
  -5  30   1      294.75      446.06    182.58 o 
  -4  30   1       58.52      189.39    226.99 o 
  -3  30   1        1.63      -35.57    156.19 o 
  -2  30   1        3.10      157.75    160.46 o 
  -1  30   1     1632.96     1700.65    228.29 o 
   0  30   1     3319.80     3155.96    287.64 o 
   1  30   1     2189.24     2393.68    257.36 o 
   2  30   1      496.92      444.33    258.30 o 
   3  30   1      170.93      -22.33    161.73 o 
   4  30   1      237.06      159.86    166.22 o 
   5  30   1      223.81      414.31    177.61 o 
   6  30   1       41.31      -19.57    273.95 o 
   7  30   1        2.70      163.93    362.01 o 
   8  30   1      141.11      433.93    203.27 o 
  -8  31   1      777.63      883.74    397.23 o 
  -7  31   1       11.99     -146.46    185.90 o 
  -6  31   1        4.86     -254.86    169.91 o 
  -5  31   1      311.98      261.23    191.12 o 
  -4  31   1      673.63     1200.46    221.22 o 
  -3  31   1     2117.32     2157.66    250.43 o 
  -2  31   1      209.80      234.60    252.43 o 
  -1  31   1       15.20      121.42    164.64 o 
   0  31   1       52.14      157.47    170.18 o 
   1  31   1      260.71      284.08    174.28 o 
   2  31   1      191.02      504.15    180.39 o 
   3  31   1      229.55       -0.47    232.86 o 
   4  31   1      872.66     1221.22    213.39 o 
   5  31   1     1089.70     1151.28    289.61 o 
   6  31   1        3.13      113.50    266.13 o 
   7  31   1       27.90      234.82    293.52 o 
  -7  32   1      177.03      277.87    289.61 o 
  -6  32   1       41.26      136.98    285.69 o 
  -5  32   1       89.62       70.36    191.81 o 
  -4  32   1      548.27      501.64    199.98 o 
  -3  32   1      545.44      765.32    200.62 o 
  -2  32   1      327.97      640.10    491.16 o 
  -1  32   1     1281.35     1302.85    277.87 o 
   0  32   1      360.53      565.63    272.00 o 
   1  32   1     1592.62     1958.03    257.36 o 
   2  32   1      823.18      791.95    320.92 o 
   3  32   1     1202.16     1087.19    248.52 o 
   4  32   1     1524.59     2307.73    272.35 o 
   5  32   1      298.59      507.83    191.79 o 
   6  32   1       69.72      363.97    297.44 o 
  -5  33   1     1077.18     1151.52    224.51 o 
  -4  33   1     1894.35     2537.40    637.92 o 
  -3  33   1     1251.26     1321.62    334.62 o 
  -2  33   1     3577.72     3180.10    308.48 o 
  -1  33   1        4.02       40.17    183.27 o 
   0  33   1     1354.67     1259.52    231.06 o 
   1  33   1       44.81      -17.13    258.30 o 
   2  33   1       96.27      -19.76    178.07 o 
   3  33   1     1800.62     1758.06    262.45 o 
   4  33   1      173.74      358.56    188.99 o 
   5  33   1      617.71      757.08    324.83 o 
  -4  34   1      332.50      385.18    196.69 o 
  -3  34   1       74.95      -71.95    389.41 o 
  -2  34   1      186.05      511.50    206.15 o 
  -1  34   1       86.01      262.41    401.15 o 
   0  34   1      195.86      152.29    188.82 o 
   1  34   1        9.70     -108.23    175.71 o 
   2  34   1       90.69     -176.03    184.42 o 
   3  34   1        7.80     -217.38    175.71 o 
   4  34   1     1022.98     1380.40    510.73 o 
  -1  35   1       39.97       23.56    198.73 o 
   0  35   1      133.85      589.75    240.69 o 
 -17   0   2      336.78      160.46    262.21 o 
 -16   0   2        1.73     -328.74    219.16 o 
 -15   0   2     1749.83     2160.32    219.16 o 
 -14   0   2     3716.37     4015.38    281.78 o 
 -13   0   2     1141.83      943.18    144.80 o 
 -12   0   2     6233.02     6222.66    352.23 o 
 -11   0   2     8569.32     8085.55    430.50 o 
 -10   0   2     8366.19     8226.44    426.59 o 
  -9   0   2     2849.91     2997.84    195.68 o 
  -8   0   2    20594.97    20358.68    947.10 o 
  -7   0   2    26196.75    25477.71   1166.26 o 
  -6   0   2    28633.15    29602.67   1342.37 o 
  -5   0   2   221120.36   221100.30   9842.77 o 
  -4   0   2    32923.80    33747.20   1518.49 o 
  -3   0   2      498.59      536.17     46.96 o 
  -2   0   2    89181.05    95339.84   4242.37 o 
  -1   0   2     3664.62     3514.44    168.29 o 
   0   0   2     3728.27     3854.92    262.21 o 
   1   0   2     9856.12    10187.17    669.23 o 
   2   0   2   219394.53   215449.03  13736.83 o 
   3   0   2   158196.91   159636.78  10191.08 o 
   4   0   2   216299.81   211030.53   9392.70 o 
   5   0   2       47.31      -43.05     50.88 o 
   6   0   2     8252.11     7518.08    379.62 o 
   7   0   2      575.11      901.28     76.32 o 
   8   0   2    40916.25    41155.69   1874.63 o 
   9   0   2     1154.83     1056.68    129.15 o 
  10   0   2      132.28     -121.32     97.84 o 
  11   0   2      560.87      516.60    125.24 o 
  12   0   2     1780.77     1487.18    172.20 o 
  13   0   2     5793.21     5862.61    360.05 o 
  14   0   2      391.65      414.84    148.72 o 
  15   0   2      159.23      168.29    152.63 o 
  16   0   2     5643.75     4939.00    344.40 o 
 -17   1   2      538.33      148.40    197.64 o 
 -16   1   2       65.35      150.83    248.52 o 
 -15   1   2      883.16      718.20    139.27 o 
 -14   1   2      637.42      500.71    102.39 o 
 -13   1   2      969.89     1456.21    117.39 o 
 -12   1   2     1175.18     1344.56    107.93 o 
 -11   1   2      539.68      669.42    101.75 o 
 -10   1   2     9474.93     9122.58    327.92 o 
  -9   1   2       55.74      136.98     60.88 o 
  -8   1   2     1455.69     1133.04     78.83 o 
  -7   1   2     5216.90     5012.19    188.18 o 
  -6   1   2     4495.89     4540.67    168.81 o 
  -5   1   2      591.80      592.19     64.57 o 
  -4   1   2     1341.30     1321.20     60.88 o 
  -3   1   2    25043.78    25896.74    823.28 o 
  -2   1   2    64649.14    67662.02   2133.63 o 
  -1   1   2     1238.13     1419.39     63.69 o 
   0   1   2     2446.85     2635.72    131.43 o 
   1   1   2    17185.84    18469.59    844.04 o 
   2   1   2   208153.81   205799.23   9277.55 o 
   3   1   2    76606.33    78749.27   2885.81 o 
   4   1   2     8543.60     8436.32    285.04 o 
   5   1   2     3911.55     3852.65    150.80 o 
   6   1   2      928.17      857.27     67.76 o 
   7   1   2     1458.53     1547.10     75.30 o 
   8   1   2    12864.57    13467.85    462.15 o 
   9   1   2     2857.46     2724.56    141.13 o 
  10   1   2    19827.77    20341.73    683.54 o 
  11   1   2       57.86       21.52     77.49 o 
  12   1   2      410.80      331.49     92.68 o 
  13   1   2        3.01        5.75     88.43 o 
  14   1   2        7.62      159.45     96.74 o 
  15   1   2      750.29      619.99    118.90 o 
  16   1   2      196.21      498.85    121.67 o 
 -17   2   2      323.73      321.64    193.18 o 
 -16   2   2       69.18      -11.51    127.35 o 
 -15   2   2     1747.57     1136.89    148.14 o 
 -14   2   2     2106.55     1886.92    166.40 o 
 -13   2   2     1444.03     1509.19    123.12 o 
 -12   2   2     1085.80      940.98     99.62 o 
 -11   2   2      197.75      148.72     71.95 o 
 -10   2   2     1242.77     1101.73     92.43 o 
  -9   2   2    35996.54    35369.76   1144.30 o 
  -8   2   2     2377.43     2396.26    119.37 o 
  -7   2   2     6256.78     6367.88    229.69 o 
  -6   2   2     1894.31     1783.70     99.80 o 
  -5   2   2       43.82       17.61     30.44 o 
  -4   2   2    69833.08    72173.29   2278.91 o 
  -3   2   2     2164.07     2293.16     87.14 o 
  -2   2   2     2212.61     2119.75     77.49 o 
  -1   2   2    12983.69    13199.41    488.70 o 
   0   2   2     1074.09     1058.60     62.22 o 
   1   2   2     9561.25     8983.47    419.25 o 
   2   2   2       42.79       43.05     27.11 o 
   3   2   2    30107.99    30818.63   1142.25 o 
   4   2   2    66232.26    65684.66   2414.50 o 
   5   2   2    21699.24    23059.21    747.18 o 
   6   2   2     9448.43     8691.44    304.41 o 
   7   2   2     1242.21     1373.15    106.88 o 
   8   2   2     2817.76     2739.73    131.43 o 
   9   2   2    12710.32    12064.37    420.64 o 
  10   2   2      439.50      290.93     81.60 o 
  11   2   2     1556.02     1295.87    123.28 o 
  12   2   2       78.26       29.74     82.47 o 
  13   2   2       28.98     -121.06    113.50 o 
  14   2   2       40.88      133.55    131.11 o 
  15   2   2      259.83       91.04    104.72 o 
  16   2   2      726.36      870.90    160.06 o 
 -17   3   2      106.49      172.05    184.01 o 
 -16   3   2        2.15        4.76    131.54 o 
 -15   3   2       40.41      140.18    121.46 o 
 -14   3   2      153.39      112.97    113.74 o 
 -13   3   2       32.91      101.51    166.33 o 
 -12   3   2     2901.97     2936.97    156.34 o 
 -11   3   2     4023.84     3671.66    330.70 o 
 -10   3   2    18254.74    17797.11    599.13 o 
  -9   3   2     2400.27     2416.87    131.11 o 
  -8   3   2     1724.38     1465.42     89.91 o 
  -7   3   2    25592.61    24993.58    809.45 o 
  -6   3   2     1490.56     1594.52     78.83 o 
  -5   3   2       74.79       78.27     33.21 o 
  -4   3   2    60418.41    62106.05   1963.43 o 
  -3   3   2    30320.23    31793.34   1008.70 o 
  -2   3   2   373730.59   352252.13  11069.41 o 
  -1   3   2     2360.25     2662.24    189.81 o 
   0   3   2       20.65       39.14     19.54 o 
   1   3   2     1191.02     1392.12    103.71 o 
   2   3   2     8253.74     8187.69    314.76 o 
   3   3   2     2624.97     2498.07    118.15 o 
   4   3   2     3007.49     3099.63    145.21 o 
   5   3   2     1883.19     2100.01    117.23 o 
   6   3   2     1457.79     1850.77     95.44 o 
   7   3   2     8493.82     9146.15    284.22 o 
   8   3   2    11836.46    11842.89    361.29 o 
   9   3   2      930.98      992.80    238.73 o 
  10   3   2    12119.18    12294.93    438.33 o 
  11   3   2     7674.67     7312.34    286.33 o 
  12   3   2      980.31     1015.50    144.80 o 
  13   3   2     1252.49     1129.68    156.55 o 
  14   3   2      329.91      426.96    115.45 o 
  15   3   2      111.08      189.36    150.67 o 
  16   3   2     1974.23     1835.36    238.73 o 
 -17   4   2       66.36      192.18    145.19 o 
 -16   4   2       18.07       87.57    129.20 o 
 -15   4   2       77.37       20.09    121.34 o 
 -14   4   2       95.14       68.01    326.79 o 
 -13   4   2     7327.83     7113.84    714.24 o 
 -12   4   2     3479.80     3402.66    397.23 o 
 -11   4   2     5848.94     5588.21    682.93 o 
 -10   4   2     3478.62     3465.38    178.07 o 
  -9   4   2     6364.92     5910.42    277.87 o 
  -8   4   2    42125.28    42749.25   1371.22 o 
  -7   4   2    14572.95    14329.34    475.96 o 
  -6   4   2     2941.39     2699.99    112.05 o 
  -5   4   2    11925.95    11822.90    388.81 o 
  -4   4   2    14850.51    14585.69    471.83 o 
  -3   4   2     7421.09     7438.11    219.34 o 
  -2   4   2    44224.68    45747.57   1290.21 o 
  -1   4   2     4132.52     4179.75    206.63 o 
   0   4   2      277.97      329.87     35.22 o 
   1   4   2    10854.51    10977.75    412.66 o 
   2   4   2    11228.03    10813.33    411.15 o 
   3   4   2    28171.83    29046.16   1078.30 o 
   4   4   2    23789.35    24774.64    927.67 o 
   5   4   2    54801.05    56461.98   1809.72 o 
   6   4   2     5110.07     5337.83    199.85 o 
   7   4   2    35648.79    36685.26   1182.30 o 
   8   4   2     5360.06     5133.78    178.01 o 
   9   4   2     4719.58     4666.31    199.19 o 
  10   4   2     2694.05     2747.90    256.34 o 
  11   4   2     6771.26     6495.21    264.18 o 
  12   4   2     1330.92     1294.02    207.42 o 
  13   4   2     1895.10     2288.45    172.20 o 
  14   4   2     1671.62     1564.66    138.04 o 
  15   4   2      858.36      902.14    205.47 o 
  16   4   2      817.17      609.54    160.54 o 
 -17   5   2      717.47      937.34    170.24 o 
 -16   5   2       79.08       26.57    129.57 o 
 -15   5   2       15.23      116.27    120.82 o 
 -14   5   2     1652.76     1774.71    166.51 o 
 -13   5   2     2462.39     2542.56    181.68 o 
 -12   5   2     5512.46     5419.62    461.81 o 
 -11   5   2     5476.14     4840.16    207.50 o 
 -10   5   2     3786.36     3771.97    167.27 o 
  -9   5   2     3962.15     3957.70    168.74 o 
  -8   5   2      389.05      176.08    103.71 o 
  -7   5   2     4028.55     3712.50    149.44 o 
  -6   5   2    33091.30    33823.76    966.67 o 
  -5   5   2    29561.96    29024.54    828.84 o 
  -4   5   2      519.13      536.65     35.11 o 
  -3   5   2     3981.79     3786.75    118.50 o 
  -2   5   2    12564.69    13579.31    389.29 o 
  -1   5   2    14646.80    14995.65    556.49 o 
   0   5   2   107523.57   109860.32   3461.33 o 
   1   5   2     1287.19     1291.19     57.37 o 
   2   5   2     3188.57     3254.31    120.61 o 
   3   5   2    24740.95    25103.32    935.98 o 
   4   5   2     6296.36     6406.75    263.51 o 
   5   5   2     4055.49     4154.83    191.30 o 
   6   5   2   106685.34   112124.52   3549.68 o 
   7   5   2     1262.06     1040.87    130.10 o 
   8   5   2      194.53      266.63     62.16 o 
   9   5   2       38.61       19.32     83.98 o 
  10   5   2     2581.36     2625.56    170.86 o 
  11   5   2     2861.60     2544.27    260.26 o 
  12   5   2      164.02      204.15    112.94 o 
  13   5   2     4594.64     4464.70    254.66 o 
  14   5   2     1627.15     1356.77    167.05 o 
  15   5   2     1974.41     1682.55    185.90 o 
  16   5   2       81.66       79.01    232.86 o 
 -17   6   2     1133.12     1102.57    174.82 o 
 -16   6   2       34.50      219.52    139.85 o 
 -15   6   2      621.88      919.32    150.47 o 
 -14   6   2      661.54      538.85    128.39 o 
 -13   6   2       23.74       27.11    105.67 o 
 -12   6   2     9129.39     9229.96    407.57 o 
 -11   6   2     3125.91     3505.22    203.43 o 
 -10   6   2       19.43       83.89     84.14 o 
  -9   6   2     4221.47     3908.12    272.00 o 
  -8   6   2      690.40      769.37     68.52 o 
  -7   6   2    59182.57    58435.98   1659.30 o 
  -6   6   2     1156.42     1173.62     60.73 o 
  -5   6   2    12717.96    12814.94    375.87 o 
  -4   6   2      268.17      248.66     27.87 o 
  -3   6   2    10192.32    10407.87    303.81 o 
  -2   6   2   169546.83   172862.89   6263.67 o 
  -1   6   2      710.98      712.05     50.43 o 
   0   6   2     9763.67     9680.95    315.47 o 
   1   6   2    59991.48    61492.47   1733.36 o 
   2   6   2     2387.52     2376.03     94.97 o 
   3   6   2     6047.13     5883.29    204.11 o 
   4   6   2     2575.88     2617.75    238.81 o 
   5   6   2     4355.63     4392.17    201.00 o 
   6   6   2    50760.22    51474.34   1646.15 o 
   7   6   2     1482.75     1652.41    123.14 o 
   8   6   2    10368.46     9671.54    343.48 o 
   9   6   2      883.79      803.66    103.52 o 
  10   6   2      412.93      480.27    178.07 o 
  11   6   2     1757.47     1997.72    158.22 o 
  12   6   2      474.33      577.11    258.30 o 
  13   6   2     1385.14     1470.90    158.45 o 
  14   6   2     1649.18     1516.06    172.25 o 
  15   6   2      166.26      183.98    137.41 o 
  16   6   2      384.46      756.27    165.35 o 
 -17   7   2      927.66     1053.83    214.28 o 
 -16   7   2      317.33      437.29    141.63 o 
 -15   7   2     3148.46     3495.26    233.46 o 
 -14   7   2     3846.85     3716.80    231.53 o 
 -13   7   2      128.84      198.13    236.77 o 
 -12   7   2      656.84      649.89    115.84 o 
 -11   7   2     1232.91     1243.49    133.06 o 
 -10   7   2     3019.08     3132.45    299.39 o 
  -9   7   2     4772.77     4904.77    196.42 o 
  -8   7   2      294.45      198.31     48.06 o 
  -7   7   2    26794.97    26497.67    765.38 o 
  -6   7   2     1450.42     1657.61    111.11 o 
  -5   7   2     1982.60     1689.46    129.78 o 
  -4   7   2      177.30      120.45     25.87 o 
  -3   7   2      408.98      351.43     26.65 o 
  -2   7   2     8605.25     8312.50    320.06 o 
  -1   7   2    34801.77    35287.65   1292.21 o 
   0   7   2      544.20      545.91     32.15 o 
   1   7   2     7171.49     7210.13    215.24 o 
   2   7   2     1042.33     1048.03     56.03 o 
   3   7   2    15255.80    15649.02    509.03 o 
   4   7   2    34445.32    35242.67   1128.26 o 
   5   7   2     8576.48     8176.86    288.00 o 
   6   7   2    48196.55    49819.45   1595.30 o 
   7   7   2     1868.64     2032.11    120.32 o 
   8   7   2    12725.67    12884.45    445.65 o 
   9   7   2      187.93      335.77     95.88 o 
  10   7   2       11.29       81.05     98.34 o 
  11   7   2     2835.15     3012.95    194.70 o 
  12   7   2     3183.43     3134.08    206.33 o 
  13   7   2      165.64       -1.87    118.51 o 
  14   7   2      552.91      545.17    223.08 o 
  15   7   2      617.74      610.90    152.02 o 
  16   7   2       73.05      458.28    164.37 o 
 -16   8   2      107.48      221.34    172.70 o 
 -15   8   2      993.73     1032.61    156.30 o 
 -14   8   2     1578.65     1838.77    173.60 o 
 -13   8   2      681.49      968.40    135.72 o 
 -12   8   2    13841.24    14377.60    590.04 o 
 -11   8   2     2301.47     2123.07    201.55 o 
 -10   8   2     1604.21     1621.96    197.64 o 
  -9   8   2     8410.91     8018.57    293.45 o 
  -8   8   2    29361.56    28734.11    831.79 o 
  -7   8   2      701.86      685.42     53.71 o 
  -6   8   2    13468.75    13355.30    395.92 o 
  -5   8   2       60.18       72.88     27.57 o 
  -4   8   2    11094.32    10601.71    311.83 o 
  -3   8   2    17036.00    16846.58    541.30 o 
  -2   8   2    43088.28    45517.30   1664.98 o 
  -1   8   2      992.66     1220.32     77.31 o 
   0   8   2   262179.75   250306.09   7022.32 o 
   1   8   2     4796.76     4467.86    140.06 o 
   2   8   2     3510.52     3484.76    116.35 o 
   3   8   2     6834.43     6740.35    232.68 o 
   4   8   2      763.68      813.86     57.78 o 
   5   8   2    33858.64    33926.60    973.32 o 
   6   8   2     9956.44     9973.84    347.60 o 
   7   8   2     7495.22     6980.00    260.98 o 
   8   8   2    19388.74    19186.85    642.39 o 
   9   8   2     9460.88     9429.24    402.83 o 
  10   8   2    13806.80    14362.44    587.26 o 
  11   8   2    15470.00    14502.79    517.10 o 
  12   8   2     4432.98     3902.84    233.78 o 
  13   8   2     3009.99     2649.94    524.43 o 
  14   8   2      165.86      358.41    238.73 o 
  15   8   2      118.56      -13.33    112.04 o 
  16   8   2       60.54       89.80    142.31 o 
 -16   9   2       72.35        5.17    170.96 o 
 -15   9   2     1348.30     1934.62    453.98 o 
 -14   9   2       89.35       71.82    156.55 o 
 -13   9   2     3044.58     3229.32    208.01 o 
 -12   9   2      914.16      779.16    174.16 o 
 -11   9   2      238.15      423.84     99.56 o 
 -10   9   2     4275.72     4157.98    181.53 o 
  -9   9   2      480.14      461.09     72.53 o 
  -8   9   2      922.40      951.07     79.44 o 
  -7   9   2     1072.34     1422.41     72.02 o 
  -6   9   2    30354.53    32809.81    939.72 o 
  -5   9   2     4273.75     4189.86    136.67 o 
  -4   9   2    26705.23    28259.20    906.90 o 
  -3   9   2     8223.09     8583.83    287.46 o 
  -2   9   2    24539.91    24918.30    922.47 o 
  -1   9   2       84.20       79.21     45.90 o 
   0   9   2    48052.09    48202.19   1362.57 o 
   1   9   2     3497.55     3413.15    111.98 o 
   2   9   2     5384.92     5253.30    165.30 o 
   3   9   2   102979.35   105292.95   3328.34 o 
   4   9   2     2502.70     2531.49     99.72 o 
   5   9   2    38199.27    40015.98   1145.25 o 
   6   9   2     2284.19     2238.48    105.07 o 
   7   9   2     3602.34     3392.11    153.26 o 
   8   9   2     3221.47     3300.40    154.93 o 
   9   9   2      207.06      155.96     90.16 o 
  10   9   2     1415.45     1411.85    133.49 o 
  11   9   2     1598.58     1660.06    152.21 o 
  12   9   2      278.37      186.60    111.85 o 
  13   9   2      474.41      594.71    132.83 o 
  14   9   2      372.74      284.59    134.47 o 
  15   9   2      252.28      300.34    139.67 o 
  16   9   2      144.13      -64.47    140.08 o 
 -16  10   2        2.93      192.63    180.49 o 
 -15  10   2     2323.81     2199.44    430.50 o 
 -14  10   2      507.74      147.25    156.55 o 
 -13  10   2      306.02      151.35    185.90 o 
 -12  10   2     6571.06     6543.38    317.77 o 
 -11  10   2     2582.08     2310.84    162.14 o 
 -10  10   2       78.48        5.61     67.41 o 
  -9  10   2        9.47      -32.49     62.18 o 
  -8  10   2       42.47       30.05     57.21 o 
  -7  10   2    38635.64    39443.70   1269.03 o 
  -6  10   2     2145.50     2185.68     88.23 o 
  -5  10   2    10761.77    10387.55    351.39 o 
  -4  10   2     1447.23     1562.03     77.14 o 
  -3  10   2     1911.99     1840.87     97.72 o 
  -2  10   2    18295.39    17043.29    640.86 o 
  -1  10   2     1825.42     1747.95     76.40 o 
   0  10   2    11898.89    11713.48    342.42 o 
   1  10   2    27528.83    28021.46    800.02 o 
   2  10   2    14314.31    14920.35    434.63 o 
   3  10   2     1219.16     1189.07     74.37 o 
   4  10   2      924.09      851.19     58.22 o 
   5  10   2     1404.46     1557.62     78.09 o 
   6  10   2    26052.85    26810.95    778.52 o 
   7  10   2     1157.71     1211.92     90.86 o 
   8  10   2    16792.64    16041.07    630.01 o 
   9  10   2       16.68      103.22     71.43 o 
  10  10   2     4033.42     4024.03    226.35 o 
  11  10   2     2648.45     2477.05    178.53 o 
  12  10   2     1625.72     1713.50    161.11 o 
  13  10   2     5556.00     5416.31    294.50 o 
  14  10   2       30.47      -75.53    123.19 o 
  15  10   2      130.33      288.54    132.21 o 
  16  10   2       21.76     -138.56    129.90 o 
 -16  11   2        4.52       62.62    177.11 o 
 -15  11   2     1537.50     1749.20    235.14 o 
 -14  11   2     2061.34     1929.02    275.91 o 
 -13  11   2       76.15      -67.55    143.82 o 
 -12  11   2     3725.01     2946.71    242.04 o 
 -11  11   2      746.68      751.74    123.28 o 
 -10  11   2      659.05      695.90    125.28 o 
  -9  11   2     5001.12     4639.69    194.88 o 
  -8  11   2     1917.23     1977.64    112.06 o 
  -7  11   2       31.46       32.34     49.37 o 
  -6  11   2     2299.89     2582.13    118.45 o 
  -5  11   2    18089.67    17428.51    572.30 o 
  -4  11   2    23862.16    23823.38    769.93 o 
  -3  11   2     5616.06     5293.70    225.02 o 
  -2  11   2     1471.62     1338.97     99.50 o 
  -1  11   2    24644.57    25506.71    727.94 o 
   0  11   2     1376.88     1415.02     76.26 o 
   1  11   2     2614.51     2385.64     87.93 o 
   2  11   2    18365.36    18331.78    531.69 o 
   3  11   2    44272.97    43378.78   1127.03 o 
   4  11   2     9378.57     8963.25    276.85 o 
   5  11   2     3414.68     3220.42    123.57 o 
   6  11   2    17645.60    17877.54    531.43 o 
   7  11   2     6515.67     6317.58    276.23 o 
   8  11   2      646.94      604.39     86.50 o 
   9  11   2      928.44     1111.18     98.61 o 
  10  11   2      172.64      248.18    103.50 o 
  11  11   2     2085.24     2014.01    165.39 o 
  12  11   2       34.81      147.04    109.77 o 
  13  11   2      121.08      111.52    116.46 o 
  14  11   2     2940.22     3536.83    239.07 o 
  15  11   2     2565.94     2741.57    304.89 o 
 -16  12   2      382.64      765.13    203.39 o 
 -15  12   2     1682.63     1713.29    236.01 o 
 -14  12   2       87.62     -167.12    143.82 o 
 -13  12   2     1493.88     1051.10    283.74 o 
 -12  12   2      643.72      803.64    161.87 o 
 -11  12   2       12.29      125.19    131.43 o 
 -10  12   2     9669.54     9966.74    422.61 o 
  -9  12   2       38.11       63.48     67.57 o 
  -8  12   2     3002.25     2875.58    137.01 o 
  -7  12   2    10355.45    10561.29    365.63 o 
  -6  12   2     4067.42     3860.09    165.15 o 
  -5  12   2     3723.09     3804.59    152.14 o 
  -4  12   2    34565.64    35407.46   1135.33 o 
  -3  12   2     4704.20     4856.32    177.25 o 
  -2  12   2     1515.20     1548.45     93.72 o 
  -1  12   2    20854.87    21347.87    613.77 o 
   0  12   2     3796.89     3609.27    122.02 o 
   1  12   2      188.03      131.09     33.33 o 
   2  12   2     4511.82     4471.96    137.15 o 
   3  12   2    26638.83    27488.62    721.32 o 
   4  12   2    12479.03    11990.33    329.16 o 
   5  12   2    11944.86    11669.35    357.16 o 
   6  12   2     5094.36     5008.62    176.89 o 
   7  12   2     3744.80     3412.57    183.59 o 
   8  12   2      771.64      895.89     97.07 o 
   9  12   2       14.22       21.63     85.30 o 
  10  12   2     2855.61     2869.62    189.86 o 
  11  12   2     6459.71     7008.49    337.30 o 
  12  12   2      904.22      796.60    137.34 o 
  13  12   2     2900.13     3171.48    221.99 o 
  14  12   2       52.78      171.61    126.48 o 
  15  12   2        2.30      -32.94    131.33 o 
 -16  13   2      605.91      217.58    179.98 o 
 -15  13   2      191.11      157.25    174.41 o 
 -14  13   2      293.68      189.34    156.19 o 
 -13  13   2       25.36      -14.66    141.05 o 
 -12  13   2      201.77      294.75    281.78 o 
 -11  13   2     1466.55     1526.85    192.20 o 
 -10  13   2    17856.56    17963.64    708.27 o 
  -9  13   2     5925.47     5798.00    273.85 o 
  -8  13   2      480.81      224.84     82.59 o 
  -7  13   2     1432.46     1446.11     95.18 o 
  -6  13   2     2609.91     2664.47    152.52 o 
  -5  13   2       75.85       25.32     41.53 o 
  -4  13   2    15470.35    15655.09    516.93 o 
  -3  13   2     5006.91     4446.88    198.27 o 
  -2  13   2    40405.55    40176.02   1282.54 o 
  -1  13   2     5856.33     5530.38    172.41 o 
   0  13   2     3707.09     3716.46    126.42 o 
   1  13   2     4010.42     4303.90    133.95 o 
   2  13   2     8237.54     7799.02    222.13 o 
   3  13   2    13593.69    13486.22    367.06 o 
   4  13   2      230.11      232.42     44.63 o 
   5  13   2     4392.64     4645.15    166.29 o 
   6  13   2      572.50      538.84     62.46 o 
   7  13   2     2075.76     2079.46    122.62 o 
   8  13   2    10004.97     9542.78    349.55 o 
   9  13   2      234.88      178.13     80.66 o 
  10  13   2       42.71      151.79    121.57 o 
  11  13   2     2389.52     2433.01    232.16 o 
  12  13   2      924.45     1087.21    142.21 o 
  13  13   2     2397.72     2350.34    196.10 o 
  14  13   2        0.92     -103.60    150.80 o 
  15  13   2       48.75      274.28    165.96 o 
 -15  14   2        5.56       79.24    167.41 o 
 -14  14   2     1144.88     1310.27    268.08 o 
 -13  14   2      572.40      659.40    170.18 o 
 -12  14   2      451.11      174.77    153.57 o 
 -11  14   2     3099.40     3003.69    592.91 o 
 -10  14   2     1442.38     1397.00    162.39 o 
  -9  14   2     2572.36     2086.04    219.56 o 
  -8  14   2      684.44      732.88     86.31 o 
  -7  14   2      815.30      730.17    161.03 o 
  -6  14   2     1092.29     1035.42    101.95 o 
  -5  14   2    23762.45    23578.09    769.90 o 
  -4  14   2    13816.50    12965.33    434.65 o 
  -3  14   2    24661.80    23957.55    775.77 o 
  -2  14   2    10668.80    10356.66    306.80 o 
  -1  14   2    12253.97    12283.28    362.85 o 
   0  14   2      572.49      542.10     42.68 o 
   1  14   2     3180.10     2944.04    102.92 o 
   2  14   2    17386.59    16947.11    454.85 o 
   3  14   2      112.42       93.70     38.71 o 
   4  14   2    13205.08    12770.36    351.43 o 
   5  14   2      323.03      367.36     70.05 o 
   6  14   2     1246.16     1270.34    119.30 o 
   7  14   2       71.00       74.36     69.81 o 
   8  14   2     2086.60     1996.11    125.98 o 
   9  14   2     2548.20     2443.08    164.95 o 
  10  14   2        4.80      -98.73    101.77 o 
  11  14   2      547.14      596.56    123.38 o 
  12  14   2       12.04       74.59    117.18 o 
  13  14   2      335.63      469.58    164.18 o 
  14  14   2      832.88      589.90    191.20 o 
  15  14   2      121.56      164.78    140.31 o 
 -15  15   2     1329.39     1965.75    250.43 o 
 -14  15   2      524.13      564.26    186.66 o 
 -13  15   2      547.20     1203.05    198.73 o 
 -12  15   2      690.61      870.57    174.28 o 
 -11  15   2       20.79      191.45    138.04 o 
 -10  15   2     4244.23     3830.64    217.61 o 
  -9  15   2     3435.61     3517.51    233.18 o 
  -8  15   2     1686.32     1682.42    134.81 o 
  -7  15   2      606.88      770.75    165.17 o 
  -6  15   2     1346.61     1363.53    266.04 o 
  -5  15   2     1966.58     1978.68    124.91 o 
  -4  15   2     4749.98     4637.03    212.02 o 
  -3  15   2     1514.30     1388.12    141.22 o 
  -2  15   2     2494.76     2272.59     81.96 o 
  -1  15   2     2398.76     2356.57     86.17 o 
   0  15   2     2080.67     1958.07    111.85 o 
   1  15   2    55029.67    56333.36   1459.54 o 
   2  15   2    29163.37    29231.65    769.19 o 
   3  15   2     2180.07     2138.43     95.36 o 
   4  15   2     1730.83     1675.74     77.55 o 
   5  15   2      309.34      256.14     47.22 o 
   6  15   2       35.71      -32.48     55.43 o 
   7  15   2     1311.26     1376.18    122.01 o 
   8  15   2     3155.06     3277.99    167.15 o 
   9  15   2     2545.58     2593.31    149.14 o 
  10  15   2     9219.39     8812.48    573.53 o 
  11  15   2      821.97      990.01    135.79 o 
  12  15   2      458.93      666.36    131.63 o 
  13  15   2      322.44      314.26    209.12 o 
  14  15   2       57.39      -59.66    125.71 o 
  15  15   2       19.46       27.40    258.30 o 
 -15  16   2       14.76      286.73    187.94 o 
 -14  16   2     2552.28     2474.61    265.62 o 
 -13  16   2      224.68      324.23    161.02 o 
 -12  16   2       15.38       71.29    148.03 o 
 -11  16   2      273.03      593.93    123.80 o 
 -10  16   2      130.33      289.75    103.53 o 
  -9  16   2      485.19      419.76    104.79 o 
  -8  16   2       22.67      133.04     90.16 o 
  -7  16   2     4341.59     4099.26    314.96 o 
  -6  16   2    30058.34    28747.18   1475.54 o 
  -5  16   2     5585.65     5047.85    206.54 o 
  -4  16   2     1533.85     1497.47     98.60 o 
  -3  16   2      415.82      307.05     67.43 o 
  -2  16   2    68265.27    69818.16   1971.51 o 
  -1  16   2     9670.45     9446.19    264.09 o 
   0  16   2      581.19      662.99     77.85 o 
   1  16   2     2313.23     2004.35    118.63 o 
   2  16   2     3133.89     3145.11    119.19 o 
   3  16   2    13876.37    14371.65    393.41 o 
   4  16   2       71.40       91.18     44.19 o 
   5  16   2     2380.82     2110.31     90.99 o 
   6  16   2     3127.91     3273.89    138.58 o 
   7  16   2     1852.79     1804.25    141.80 o 
   8  16   2     3463.66     3236.48    302.78 o 
   9  16   2     5829.32     5799.86    245.43 o 
  10  16   2      189.16      180.72    124.69 o 
  11  16   2       11.43     -121.44    103.11 o 
  12  16   2     1731.10     1787.44    189.36 o 
  13  16   2     3448.84     3601.19    238.93 o 
  14  16   2       13.55      156.23    172.54 o 
 -15  17   2      227.97      245.02    248.52 o 
 -14  17   2       53.09       24.32    161.87 o 
 -13  17   2       18.37     -271.32    240.69 o 
 -12  17   2     2161.35     2172.28    230.76 o 
 -11  17   2     2646.59     2455.93    185.05 o 
 -10  17   2     4481.09     4822.83    256.33 o 
  -9  17   2       62.31       60.04     96.75 o 
  -8  17   2     1271.19     1119.99    121.17 o 
  -7  17   2       84.53      275.40    131.33 o 
  -6  17   2      276.08      367.03     76.34 o 
  -5  17   2      537.90      730.84     94.78 o 
  -4  17   2     2146.08     2111.35    120.55 o 
  -3  17   2     8647.61     8569.74    309.52 o 
  -2  17   2      108.88      186.86     71.26 o 
  -1  17   2     8380.61     8161.97    259.25 o 
   0  17   2      587.07      623.45     51.73 o 
   1  17   2     4718.28     4678.64    189.24 o 
   2  17   2      956.14      871.94     59.67 o 
   3  17   2      249.55      180.57     70.61 o 
   4  17   2        3.85      -31.05     43.31 o 
   5  17   2     1097.37     1087.81     83.92 o 
   6  17   2      241.40      102.37     63.42 o 
   7  17   2     1017.41      702.29     90.51 o 
   8  17   2     1555.56     1485.53    140.09 o 
   9  17   2       81.62      137.64    115.80 o 
  10  17   2     2208.80     2656.17    186.34 o 
  11  17   2       58.46      175.38    114.55 o 
  12  17   2       86.39       79.78    124.41 o 
  13  17   2       61.67      221.12    174.34 o 
  14  17   2       51.57      151.25    187.94 o 
 -14  18   2     2370.38     2652.24    279.50 o 
 -13  18   2        2.57     -104.34    154.68 o 
 -12  18   2      218.24      158.47    157.67 o 
 -11  18   2      564.50      742.33    277.36 o 
 -10  18   2     1572.98     1548.13    145.80 o 
  -9  18   2     1684.16     1492.40    146.44 o 
  -8  18   2       11.96       97.37     98.10 o 
  -7  18   2     1873.91     2076.78    132.04 o 
  -6  18   2     4095.33     3923.49    217.22 o 
  -5  18   2     9117.90     8235.98    345.40 o 
  -4  18   2     3866.31     3793.23    300.94 o 
  -3  18   2     8398.75     8223.94    614.68 o 
  -2  18   2     9583.18     9457.35    338.91 o 
  -1  18   2    16193.78    16136.06    480.70 o 
   0  18   2      616.13      669.53    121.84 o 
   1  18   2     2524.13     2508.64     97.72 o 
   2  18   2     1626.54     1778.54     82.56 o 
   3  18   2      203.29      180.68     48.28 o 
   4  18   2    10217.05    10032.92    321.11 o 
   5  18   2     7486.78     7561.61    252.76 o 
   6  18   2     8158.77     7969.27    266.14 o 
   7  18   2     1626.56     1358.68    157.23 o 
   8  18   2       10.74      135.05     82.47 o 
   9  18   2      226.26      134.19     84.58 o 
  10  18   2      347.54      378.40    131.62 o 
  11  18   2     2676.03     2802.32    205.74 o 
  12  18   2     2837.47     3447.94    292.99 o 
  13  18   2        0.78      264.20    184.86 o 
  14  18   2      228.91      311.76    178.48 o 
 -14  19   2      258.84      257.11    190.89 o 
 -13  19   2       99.77      -89.88    230.90 o 
 -12  19   2        1.01     -108.71    146.69 o 
 -11  19   2      491.21      165.93    113.64 o 
 -10  19   2     4019.89     4452.21    250.17 o 
  -9  19   2      446.51      499.39    115.06 o 
  -8  19   2     1138.35     1358.25    135.46 o 
  -7  19   2     2762.73     2774.62    177.14 o 
  -6  19   2     1668.99     1631.05    119.73 o 
  -5  19   2     1193.54     1344.69    185.79 o 
  -4  19   2     1028.29      965.28     92.68 o 
  -3  19   2     2031.32     1978.07    119.85 o 
  -2  19   2    15689.29    16365.71    637.70 o 
  -1  19   2      660.42      720.68    117.29 o 
   0  19   2     9335.44     9030.07    286.39 o 
   1  19   2     3224.77     3124.21    190.29 o 
   2  19   2      459.01      419.34     53.61 o 
   3  19   2     2402.36     2217.89    110.51 o 
   4  19   2       11.15      -28.25     59.20 o 
   5  19   2      658.44      693.83     81.34 o 
   6  19   2     1050.02     1171.23     97.99 o 
   7  19   2      705.65      780.47    116.93 o 
   8  19   2     5574.59     5357.78    346.27 o 
   9  19   2      793.25      868.09    108.73 o 
  10  19   2      179.15      554.77    176.11 o 
  11  19   2      614.85      492.14    176.08 o 
  12  19   2      143.26      455.31    175.71 o 
  13  19   2      615.86      851.11    309.18 o 
  14  19   2       51.98       66.41    179.81 o 
 -14  20   2       13.05      -14.21    174.41 o 
 -13  20   2     2544.57     3530.73    297.48 o 
 -12  20   2     1067.45      513.95    188.12 o 
 -11  20   2     1227.05     1452.60    161.07 o 
 -10  20   2      588.63      444.68    122.00 o 
  -9  20   2     1514.80     1222.78    140.05 o 
  -8  20   2      218.21      271.17    112.06 o 
  -7  20   2     2204.52     2181.26    157.42 o 
  -6  20   2    10060.39    10375.74    521.02 o 
  -5  20   2    12496.43    12843.10    472.88 o 
  -4  20   2      210.07      322.67     79.72 o 
  -3  20   2      340.87      194.64     74.87 o 
  -2  20   2     3489.02     3330.22    157.59 o 
  -1  20   2    26658.92    26361.17   1213.29 o 
   0  20   2     2130.45     2207.60    104.51 o 
   1  20   2      534.40      523.07     64.07 o 
   2  20   2      298.42      275.74     77.91 o 
   3  20   2      494.98      484.24     72.87 o 
   4  20   2       80.07       87.26     72.31 o 
   5  20   2     5247.52     5122.23    192.56 o 
   6  20   2     3035.29     3090.78    142.82 o 
   7  20   2    10093.86    10241.79    380.36 o 
   8  20   2        1.50       31.76     82.40 o 
   9  20   2      219.58      146.85    115.31 o 
  10  20   2      173.02      214.92    127.38 o 
  11  20   2     2688.23     2648.04    256.96 o 
  12  20   2     1931.31     1692.83    226.87 o 
  13  20   2      598.85      581.65    197.50 o 
 -13  21   2        2.49      -66.16    173.75 o 
 -12  21   2       55.63      277.29    169.37 o 
 -11  21   2      491.55      270.67    130.64 o 
 -10  21   2       61.33      -74.26    107.19 o 
  -9  21   2     1739.00     1532.41    154.85 o 
  -8  21   2     2301.07     2048.12    170.46 o 
  -7  21   2     3332.80     3381.85    174.18 o 
  -6  21   2     9503.73     9088.44    346.67 o 
  -5  21   2     5306.92     5614.45    235.73 o 
  -4  21   2     5833.36     5679.06    233.83 o 
  -3  21   2     6481.28     5881.99    384.71 o 
  -2  21   2       84.42       71.40    101.24 o 
  -1  21   2    13978.79    13665.21    520.54 o 
   0  21   2     4215.52     4413.97    190.14 o 
   1  21   2       10.40      -78.02     55.04 o 
   2  21   2        2.76       21.81     69.10 o 
   3  21   2     9310.02     9054.63    333.04 o 
   4  21   2     4130.74     4081.94    166.06 o 
   5  21   2      102.82      122.22     71.74 o 
   6  21   2      164.04      159.22     70.09 o 
   7  21   2       24.64      241.49    112.98 o 
   8  21   2      184.48      257.09    119.55 o 
   9  21   2     1425.11     1472.20    225.84 o 
  10  21   2        5.50     -117.93    116.64 o 
  11  21   2        7.19      258.74    270.04 o 
  12  21   2      234.28      490.88    192.24 o 
  13  21   2        5.63      148.52    189.99 o 
 -13  22   2      650.85      442.24    188.18 o 
 -12  22   2     1139.86     1305.06    295.48 o 
 -11  22   2      417.54      350.34    139.17 o 
 -10  22   2      233.18      185.11    123.25 o 
  -9  22   2      550.87      428.31    136.93 o 
  -8  22   2      538.73      358.96    113.88 o 
  -7  22   2     7255.52     7810.85    306.17 o 
  -6  22   2      422.91      569.88     93.58 o 
  -5  22   2     2914.47     2909.06    156.84 o 
  -4  22   2       13.24       93.10     77.61 o 
  -3  22   2       58.67       -1.83    112.97 o 
  -2  22   2     8079.53     7898.22    347.89 o 
  -1  22   2     7116.62     7391.98    284.93 o 
   0  22   2      242.90      280.32     74.87 o 
   1  22   2    17091.27    17340.82    685.83 o 
   2  22   2      619.67      682.66    113.06 o 
   3  22   2     1889.78     1747.42    131.45 o 
   4  22   2       84.52      100.89     91.53 o 
   5  22   2        6.38      -42.97     66.21 o 
   6  22   2     7662.81     8056.90    313.75 o 
   7  22   2     4368.42     4570.26    252.93 o 
   8  22   2      185.97      235.92    117.66 o 
   9  22   2       11.04       45.08    116.41 o 
  10  22   2      264.63      276.89    129.10 o 
  11  22   2     1878.56     2021.31    242.77 o 
  12  22   2        2.79      129.58    223.08 o 
 -13  23   2        0.99        8.35    164.94 o 
 -12  23   2       35.64      -92.48    159.86 o 
 -11  23   2        0.99     -137.72    122.86 o 
 -10  23   2       44.49       29.75    123.47 o 
  -9  23   2       42.22      -63.35    111.27 o 
  -8  23   2     2802.38     3326.64    216.67 o 
  -7  23   2      277.45      282.11     95.96 o 
  -6  23   2      312.75      504.04    132.10 o 
  -5  23   2     1303.46     1329.89    118.73 o 
  -4  23   2     5816.51     5885.18    345.70 o 
  -3  23   2       98.02      150.56     83.48 o 
  -2  23   2       37.62      171.32     77.23 o 
  -1  23   2     5017.42     5411.98    226.68 o 
   0  23   2     2662.44     2694.01    143.09 o 
   1  23   2      202.19      483.38    158.21 o 
   2  23   2       24.18      -21.24     73.95 o 
   3  23   2     6913.94     6843.54    271.91 o 
   4  23   2     7284.69     7297.11    417.18 o 
   5  23   2        7.12      123.89    103.90 o 
   6  23   2      247.53      358.63    110.09 o 
   7  23   2     2035.47     2052.50    228.35 o 
   8  23   2      605.47      670.48    136.12 o 
   9  23   2      451.67      566.78    140.70 o 
  10  23   2      464.81      427.36    139.64 o 
  11  23   2       77.63      145.10    167.00 o 
  12  23   2     1215.25     1683.20    239.57 o 
 -12  24   2      785.86      737.52    200.24 o 
 -11  24   2       39.78       53.01    149.02 o 
 -10  24   2       24.13       50.14    129.38 o 
  -9  24   2      823.05     1096.86    150.49 o 
  -8  24   2     3683.23     3548.88    230.43 o 
  -7  24   2        2.93       47.66     91.21 o 
  -6  24   2     1746.09     1582.34    139.00 o 
  -5  24   2        4.55      -68.58     82.54 o 
  -4  24   2      467.53      486.62     94.91 o 
  -3  24   2     4723.56     4880.61    219.07 o 
  -2  24   2     4377.05     4281.17    199.05 o 
  -1  24   2      570.65      479.09     89.09 o 
   0  24   2    19639.17    19654.01    776.28 o 
   1  24   2      260.66      280.05     95.25 o 
   2  24   2      346.78      401.91    100.02 o 
   3  24   2     1858.65     1512.11    183.94 o 
   4  24   2      115.14      161.10    277.87 o 
   5  24   2     8570.31     8451.69    382.64 o 
   6  24   2     1497.72     1057.02    182.77 o 
   7  24   2        8.36      -29.35    149.44 o 
   8  24   2     1493.82     1533.12    167.51 o 
   9  24   2      221.94      307.88    134.58 o 
  10  24   2      421.64      533.10    144.78 o 
  11  24   2      154.69       90.20    173.76 o 
  12  24   2     1235.43     1478.89    234.56 o 
 -12  25   2        0.69      -67.98    416.80 o 
 -11  25   2      166.58      111.15    134.22 o 
 -10  25   2       75.12       31.58    131.50 o 
  -9  25   2       14.58     -171.42    114.55 o 
  -8  25   2       45.06      135.16    124.73 o 
  -7  25   2      927.28      893.57    116.24 o 
  -6  25   2       96.37      206.30     97.23 o 
  -5  25   2       32.18       -9.74     87.73 o 
  -4  25   2     1117.02     1262.37    120.01 o 
  -3  25   2      315.82      587.43     95.95 o 
  -2  25   2      723.05     1009.50    117.10 o 
  -1  25   2      245.29      259.23     96.47 o 
   0  25   2     1775.43     2122.74    171.02 o 
   1  25   2     3203.87     3285.58    240.28 o 
   2  25   2     1168.62      749.53    169.37 o 
   3  25   2     1002.82     1009.64    174.90 o 
   4  25   2       51.02     -108.46    106.14 o 
   5  25   2     2198.76     2016.77    303.31 o 
   6  25   2      306.45      218.41    157.67 o 
   7  25   2     1524.26     2491.93    745.55 o 
   8  25   2      847.43      827.52    194.73 o 
   9  25   2     1627.37     1750.63    233.24 o 
  10  25   2        2.00      156.18    136.31 o 
  11  25   2      705.79      953.84    305.26 o 
 -11  26   2      345.79      536.76    179.74 o 
 -10  26   2       26.27      200.84    138.07 o 
  -9  26   2      566.79      671.20    144.66 o 
  -8  26   2      794.69      766.70    146.34 o 
  -7  26   2     1813.12     1903.78    171.89 o 
  -6  26   2      314.56      562.42    111.34 o 
  -5  26   2       86.78      111.05     98.13 o 
  -4  26   2      564.66      558.59    136.77 o 
  -3  26   2      580.37      656.77     99.43 o 
  -2  26   2       21.23      -43.75     91.49 o 
  -1  26   2     1682.83     1467.77    149.40 o 
   0  26   2     6342.68     5698.04    459.85 o 
   1  26   2     1684.94     1396.07    385.49 o 
   2  26   2      401.51      371.45    158.67 o 
   3  26   2      147.72      357.34    244.60 o 
   4  26   2     1143.72     1157.20    195.68 o 
   5  26   2     1802.48     1778.61    165.64 o 
   6  26   2      661.90      683.89    179.62 o 
   7  26   2      756.74      967.22    260.26 o 
   8  26   2     2645.40     2488.05    354.18 o 
   9  26   2      340.93      678.61    198.73 o 
  10  26   2     1247.79     1307.39    222.32 o 
  11  26   2        2.60       70.45    285.69 o 
 -11  27   2      207.88      294.86    191.55 o 
 -10  27   2       33.15      -49.29    140.70 o 
  -9  27   2       18.06       -5.43    127.70 o 
  -8  27   2       22.03      298.66    135.74 o 
  -7  27   2     1969.21     2105.47    322.84 o 
  -6  27   2      128.50       11.91     99.51 o 
  -5  27   2     1523.44     1857.18    143.01 o 
  -4  27   2      590.84      648.99    175.11 o 
  -3  27   2     6726.45     6621.43    432.53 o 
  -2  27   2       30.79      116.46    156.59 o 
  -1  27   2       15.79       73.34    149.36 o 
   0  27   2      589.83     1207.57    291.57 o 
   1  27   2      205.70      113.50    143.90 o 
   2  27   2      637.39      523.42    169.18 o 
   3  27   2      273.09      462.35    185.90 o 
   4  27   2       22.68      -38.83    139.11 o 
   5  27   2      667.40      720.17    193.72 o 
   6  27   2      601.76      964.39    217.21 o 
   7  27   2      759.79      620.39    190.41 o 
   8  27   2      343.54      241.93    182.08 o 
   9  27   2      145.89      307.72    193.48 o 
  10  27   2       89.23       74.36    180.39 o 
 -10  28   2     1287.71     1296.29    180.43 o 
  -9  28   2        6.35      -57.03    134.43 o 
  -8  28   2      612.53      478.94    144.23 o 
  -7  28   2     2184.82     2194.42    267.25 o 
  -6  28   2        7.64     -100.97     98.82 o 
  -5  28   2     1042.23      939.51    153.99 o 
  -4  28   2      777.56      807.13    168.10 o 
  -3  28   2        4.69       14.48    147.11 o 
  -2  28   2      408.04      516.10    260.26 o 
  -1  28   2      118.32       31.88    151.53 o 
   0  28   2       33.77       47.79    230.90 o 
   1  28   2       33.32     -112.65    139.84 o 
   2  28   2      434.46      267.78    209.38 o 
   3  28   2     1831.58     2144.12    238.43 o 
   4  28   2      116.14      105.91    151.37 o 
   5  28   2     2960.74     3323.67    281.79 o 
   6  28   2       38.98       63.71    167.11 o 
   7  28   2       41.46      154.18    178.35 o 
   8  28   2      120.98      340.54    301.35 o 
   9  28   2      193.84       96.67    194.97 o 
  -9  29   2      527.52      535.39    158.17 o 
  -8  29   2      436.53      705.14    156.24 o 
  -7  29   2      290.47      499.76    141.29 o 
  -6  29   2      178.27      338.74    110.36 o 
  -5  29   2      196.37      205.74    201.55 o 
  -4  29   2      953.49     1106.20    209.38 o 
  -3  29   2       88.19      211.27    168.74 o 
  -2  29   2      448.39      457.30    172.15 o 
  -1  29   2     1218.97      984.78    197.64 o 
   0  29   2      939.60     1433.07    211.69 o 
   1  29   2      317.31      225.03    164.37 o 
   2  29   2      658.50      885.71    301.35 o 
   3  29   2       96.26      -79.51    174.16 o 
   4  29   2      116.99      214.95    197.64 o 
   5  29   2      403.72      474.61    301.35 o 
   6  29   2      118.28      101.75    266.13 o 
   7  29   2       12.71      218.54    346.36 o 
   8  29   2      874.58      422.62    387.45 o 
   9  29   2        2.75       -0.89    188.12 o 
  -8  30   2     1281.16     1495.62    246.44 o 
  -7  30   2      106.58      121.56    182.39 o 
  -6  30   2      334.60      517.48    148.75 o 
  -5  30   2      195.34      438.50    189.45 o 
  -4  30   2      395.60      750.52    193.66 o 
  -3  30   2      973.22      807.74    221.12 o 
  -2  30   2       62.54     -139.94    148.03 o 
  -1  30   2      841.93      520.91    176.56 o 
   0  30   2      901.98      936.40    199.02 o 
   1  30   2        9.98     -154.11    162.42 o 
   2  30   2      110.23      135.32    169.37 o 
   3  30   2      181.95      569.80    188.02 o 
   4  30   2      944.90      961.88    293.52 o 
   5  30   2     1528.00     1680.84    225.67 o 
   6  30   2        1.68       78.27    254.39 o 
   7  30   2       43.88       23.48    262.21 o 
   8  30   2       68.55      -68.70    324.83 o 
  -8  31   2        3.41      109.29    225.03 o 
  -7  31   2      260.79      525.14    197.85 o 
  -6  31   2      175.62      260.11    184.42 o 
  -5  31   2      175.24      592.54    194.62 o 
  -4  31   2      550.80      863.03    199.48 o 
  -3  31   2       62.04      109.24    157.45 o 
  -2  31   2      453.57      796.71    200.62 o 
  -1  31   2       15.81      362.00    178.09 o 
   0  31   2      665.26      594.65    197.74 o 
   1  31   2     1005.80     1243.68    514.64 o 
   2  31   2     1248.03     1457.82    395.28 o 
   3  31   2      171.80      167.40    182.15 o 
   4  31   2        5.77     -196.61    167.85 o 
   5  31   2       21.41     -230.96    153.97 o 
   6  31   2        4.09     -381.58    254.39 o 
   7  31   2       67.66      176.11    293.52 o 
  -7  32   2        1.61      -23.48    250.47 o 
  -6  32   2     1031.08     1659.55    240.71 o 
  -5  32   2      268.31      354.14    273.95 o 
  -4  32   2      113.01       26.52    177.59 o 
  -3  32   2        6.00     -127.38    170.97 o 
  -2  32   2      408.63      547.91    272.00 o 
  -1  32   2      242.60      378.35    264.17 o 
   0  32   2      609.29      775.10    210.10 o 
   1  32   2       51.61      232.41    191.77 o 
   2  32   2      958.01      935.59    213.29 o 
   3  32   2      335.86      350.72    201.55 o 
   4  32   2      375.11      673.92    204.99 o 
   5  32   2      113.43     -211.34    262.21 o 
   6  32   2      817.77     1377.60    360.05 o 
  -5  33   2       68.50      277.62    193.91 o 
  -4  33   2        2.42     -218.89    177.05 o 
  -3  33   2       54.37     -130.43    176.85 o 
  -2  33   2      175.48      413.50    254.39 o 
  -1  33   2      162.44      471.24    194.38 o 
   0  33   2       61.22      253.10    185.35 o 
   1  33   2        0.00     -242.64    171.58 o 
   2  33   2        8.09      308.00    186.66 o 
   3  33   2      377.46      313.70    193.63 o 
   4  33   2       89.16      255.12    194.62 o 
   5  33   2       26.56     -215.25    250.47 o 
  -3  34   2      192.12      244.97    190.71 o 
  -2  34   2      122.93      -46.85    190.71 o 
  -1  34   2      470.87      608.89    279.82 o 
   0  34   2       34.89      -83.93    179.62 o 
   1  34   2      456.66      745.84    223.95 o 
   2  34   2      700.61      941.64    244.60 o 
   3  34   2      319.42      267.60    211.34 o 
 -17   1   3     1425.23     1341.53    229.24 o 
 -16   1   3     2748.57     3359.09    296.07 o 
 -15   1   3     1109.33     1355.59    158.83 o 
 -14   1   3      167.71       91.92    108.58 o 
 -13   1   3     2913.31     2590.60    150.80 o 
 -12   1   3     1706.66     1726.13    121.76 o 
 -11   1   3     2538.66     2351.97    238.73 o 
 -10   1   3     6282.52     6208.87    389.41 o 
  -9   1   3      681.55      670.67     78.27 o 
  -8   1   3       49.24       13.05     49.58 o 
  -7   1   3     1411.47     1342.42     80.25 o 
  -6   1   3     7151.05     6725.97    365.92 o 
  -5   1   3     1217.12     1164.15     78.27 o 
  -4   1   3    15342.05    15092.92    489.82 o 
  -3   1   3    70890.96    75977.70   2396.53 o 
  -2   1   3     6381.30     6968.24    232.46 o 
  -1   1   3    31651.82    33683.33   1238.74 o 
   0   1   3    77824.92    77976.66   3524.22 o 
   1   1   3    62127.01    63149.92   2860.06 o 
   2   1   3   269569.97   263693.06  11888.54 o 
   3   1   3    37694.46    42188.56   1928.84 o 
   4   1   3     5262.84     5746.35    297.48 o 
   5   1   3     3352.50     3267.36    200.62 o 
   6   1   3     5103.37     5263.30    305.26 o 
   7   1   3     3546.00     3488.05    473.55 o 
   8   1   3     2580.24     2642.40    134.20 o 
   9   1   3       98.11      160.31     72.98 o 
  10   1   3    18800.91    18926.24    642.03 o 
  11   1   3      140.53      -12.01     82.19 o 
  12   1   3     4987.69     4904.99    222.76 o 
  13   1   3      730.53      568.23    107.82 o 
  14   1   3     6285.63     6266.62    275.26 o 
  15   1   3     1091.76     1195.95    165.74 o 
  16   1   3        4.32      109.37    140.41 o 
 -17   2   3      381.16       84.39    230.90 o 
 -16   2   3      320.73      498.76    188.12 o 
 -15   2   3      443.81      588.45    246.56 o 
 -14   2   3        1.06       95.03    113.18 o 
 -13   2   3    11781.78    11956.23    433.08 o 
 -12   2   3       62.29       54.58     78.54 o 
 -11   2   3      277.36      234.82     74.72 o 
 -10   2   3       15.24        9.31     66.53 o 
  -9   2   3      630.72      820.70     95.88 o 
  -8   2   3    11385.85    11533.08    392.96 o 
  -7   2   3      831.11      884.48     66.42 o 
  -6   2   3     4566.48     4383.96    164.64 o 
  -5   2   3     2154.62     2269.22     95.88 o 
  -4   2   3     6639.27     6158.54    210.32 o 
  -3   2   3    32939.11    33841.41   1073.73 o 
  -2   2   3      708.36      761.33     41.51 o 
  -1   2   3   110312.57   114900.14   5119.02 o 
   0   2   3     2681.82     2458.47    129.98 o 
   1   2   3      172.61      182.52     38.74 o 
   2   2   3      262.14      354.15     88.06 o 
   3   2   3    27287.87    28727.10   1320.03 o 
   4   2   3     1490.92     1307.36    228.95 o 
   5   2   3    12968.20    13233.51    515.71 o 
   6   2   3     1580.14     2010.90    150.67 o 
   7   2   3    43725.05    44070.91   1644.91 o 
   8   2   3    10954.90    10954.29    451.04 o 
   9   2   3     1328.45     1165.94    118.51 o 
  10   2   3     4555.68     4233.47    190.95 o 
  11   2   3        6.26      -76.52     80.11 o 
  12   2   3       18.70      -23.61    125.24 o 
  13   2   3      293.03      158.50    205.47 o 
  14   2   3     1595.66     1962.45    291.57 o 
  15   2   3      753.29      779.35    155.63 o 
  16   2   3       63.17     -172.63    134.93 o 
 -17   3   3      129.01       -1.25    176.53 o 
 -16   3   3        4.28       32.64    320.92 o 
 -15   3   3     3151.15     2850.24    206.77 o 
 -14   3   3      478.46      551.55    126.23 o 
 -13   3   3     8307.63     8909.98    749.46 o 
 -12   3   3     1448.90     1773.36    123.12 o 
 -11   3   3     4871.84     4346.27    412.89 o 
 -10   3   3     1108.44      951.34     84.10 o 
  -9   3   3      309.12      272.61     60.69 o 
  -8   3   3     5049.70     4622.06    252.43 o 
  -7   3   3    17304.11    18294.27    599.13 o 
  -6   3   3     2111.42     2418.70    103.75 o 
  -5   3   3    54371.30    57119.91   1809.85 o 
  -4   3   3      145.38      207.72     33.21 o 
  -3   3   3    99734.52   106579.64   3356.80 o 
  -2   3   3    54170.28    57232.36   1807.08 o 
  -1   3   3      710.70      758.24     49.17 o 
   0   3   3    21556.19    22372.78   1022.51 o 
   1   3   3      119.37      108.71     37.28 o 
   2   3   3      227.54      232.03     51.14 o 
   3   3   3     1314.91      920.71     93.93 o 
   4   3   3     8938.44     8480.61    340.28 o 
   5   3   3     4953.84     4701.94    211.59 o 
   6   3   3      145.32      174.84     68.51 o 
   7   3   3    24350.78    24322.94    928.88 o 
   8   3   3     1621.92     1534.59    176.11 o 
   9   3   3     5478.99     5084.95    251.22 o 
  10   3   3      856.99      895.76    112.94 o 
  11   3   3     1710.93     1709.87    149.34 o 
  12   3   3      225.00      183.21    111.37 o 
  13   3   3     1770.06     1900.18    172.46 o 
  14   3   3      234.91      330.38    132.88 o 
  15   3   3     5721.21     4983.02    559.65 o 
  16   3   3        3.03      -27.17    137.42 o 
 -17   4   3      751.32      870.17    185.90 o 
 -16   4   3      967.97      886.02    232.86 o 
 -15   4   3     2266.85     2737.96    301.35 o 
 -14   4   3       59.27      102.46    113.18 o 
 -13   4   3     1505.67     1590.67    152.02 o 
 -12   4   3      405.91      572.58    123.28 o 
 -11   4   3     6528.46     6090.54    243.53 o 
 -10   4   3      242.61      173.80     67.42 o 
  -9   4   3      567.41      610.04     69.18 o 
  -8   4   3     9707.32    10030.47    347.29 o 
  -7   4   3     2021.29     1964.28     98.21 o 
  -6   4   3    15706.46    16399.42    535.48 o 
  -5   4   3    22260.47    22504.64    723.66 o 
  -4   4   3    34847.88    37750.85   1199.64 o 
  -3   4   3    45359.83    47409.98   1499.90 o 
  -2   4   3     5579.86     5634.25    189.55 o 
  -1   4   3     4319.83     4170.05    167.96 o 
   0   4   3    50008.38    53272.27   2383.40 o 
   1   4   3      899.14      816.56     66.24 o 
   2   4   3    56397.14    58043.93   2635.90 o 
   3   4   3     1486.55     1639.94    168.78 o 
   4   4   3     2371.06     2140.07    116.73 o 
   5   4   3    46068.04    48785.11   1810.14 o 
   6   4   3    24038.13    24634.77    935.84 o 
   7   4   3      707.84      800.08     96.78 o 
   8   4   3    11319.82    11029.07    456.84 o 
   9   4   3      603.44      505.77    123.28 o 
  10   4   3     2244.36     2053.51    157.83 o 
  11   4   3      329.39      547.46    154.59 o 
  12   4   3     3430.71     3373.67    214.53 o 
  13   4   3     3169.66     3482.00    226.58 o 
  14   4   3      805.92      879.93    262.21 o 
  15   4   3        5.39       -3.66    197.64 o 
  16   4   3        0.84      -82.26    139.66 o 
 -17   5   3      380.71      385.10    185.55 o 
 -16   5   3       75.53      197.34    134.49 o 
 -15   5   3       13.32      -75.80    118.32 o 
 -14   5   3      427.00      439.74    122.68 o 
 -13   5   3      205.65      327.40    110.20 o 
 -12   5   3     5825.37     5524.36    700.54 o 
 -11   5   3     4213.72     4124.54    221.43 o 
 -10   5   3     1517.62     1388.61    127.19 o 
  -9   5   3     1068.90      871.91    131.11 o 
  -8   5   3      106.79      154.49     52.36 o 
  -7   5   3     1296.56     1389.65    160.46 o 
  -6   5   3     4072.66     4244.45    159.10 o 
  -5   5   3     3723.31     4148.78    153.57 o 
  -4   5   3     1083.00      981.86     53.91 o 
  -3   5   3    65309.44    67932.99   2144.70 o 
  -2   5   3     4385.04     4460.67    178.76 o 
  -1   5   3    11028.93    11182.26    422.08 o 
   0   5   3     3600.75     3465.26    262.21 o 
   1   5   3    32696.12    33231.44   1516.50 o 
   2   5   3    14320.40    14786.79    690.45 o 
   3   5   3      265.50      280.71     47.34 o 
   4   5   3       38.97       -9.61     55.77 o 
   5   5   3       23.09       43.65     56.40 o 
   6   5   3     9099.73     9178.65    384.94 o 
   7   5   3     1420.50     1315.22    111.61 o 
   8   5   3     8487.85     8256.87    301.90 o 
   9   5   3    15362.35    14892.36    520.93 o 
  10   5   3       67.64       58.60     94.76 o 
  11   5   3     2012.32     2015.87    332.66 o 
  12   5   3      797.01      765.76    289.61 o 
  13   5   3     1358.25     1310.96    242.64 o 
  14   5   3      107.60      261.27    238.73 o 
  15   5   3      597.09      500.99    156.55 o 
  16   5   3        0.85      -10.42    123.20 o 
 -17   6   3      437.17      210.79    322.87 o 
 -16   6   3      200.58      173.01    160.22 o 
 -15   6   3       38.95      -99.13    114.30 o 
 -14   6   3     2957.25     3031.61    205.61 o 
 -13   6   3       96.43      103.44    104.94 o 
 -12   6   3      583.62      538.35    193.72 o 
 -11   6   3    11563.25    11274.74    498.99 o 
 -10   6   3     1357.09     1331.54    123.28 o 
  -9   6   3      753.29      741.31     72.98 o 
  -8   6   3    12969.71    13154.78    444.10 o 
  -7   6   3    16301.98    17144.04    563.15 o 
  -6   6   3    30640.12    31365.58   1005.93 o 
  -5   6   3    22635.57    22691.32    731.96 o 
  -4   6   3     7830.20     7902.55    264.27 o 
  -3   6   3     3279.47     3300.50    215.25 o 
  -2   6   3    12792.76    13799.60    516.19 o 
  -1   6   3     2363.72     2456.17    107.79 o 
   0   6   3    26275.85    25374.08    939.02 o 
   1   6   3    15731.98    16652.81    623.50 o 
   2   6   3     6768.36     6823.30    271.85 o 
   3   6   3     1898.20     2019.91    110.81 o 
   4   6   3    12516.22    12033.80    469.12 o 
   5   6   3     5891.45     5913.54    257.57 o 
   6   6   3     1575.43     1591.36    143.33 o 
   7   6   3     3170.10     3311.05    179.94 o 
   8   6   3      221.46      132.86     64.25 o 
   9   6   3     3733.30     3125.28    218.10 o 
  10   6   3     3365.20     3519.74    208.60 o 
  11   6   3       17.78        0.16     97.46 o 
  12   6   3     9230.09     8920.54    394.21 o 
  13   6   3     2093.49     2165.42    156.31 o 
  14   6   3       74.51      -43.26    138.42 o 
  15   6   3      599.09      235.23    143.02 o 
  16   6   3      380.07      332.57    178.05 o 
 -16   7   3     1234.25     1301.32    258.30 o 
 -15   7   3      105.46      276.43    157.08 o 
 -14   7   3     1224.13     1491.87    236.77 o 
 -13   7   3      122.67      -28.18    104.20 o 
 -12   7   3     1171.23     1058.49    141.97 o 
 -11   7   3      612.46      760.39    112.00 o 
 -10   7   3      224.34      310.42     91.08 o 
  -9   7   3       85.82      114.77     74.36 o 
  -8   7   3       22.46       46.96     48.90 o 
  -7   7   3       86.66      100.26     46.08 o 
  -6   7   3      375.76      515.27     47.90 o 
  -5   7   3     8867.71     9351.31    314.09 o 
  -4   7   3     2501.27     2451.30     89.62 o 
  -3   7   3    17175.60    17990.51    517.81 o 
  -2   7   3      492.58      589.64     38.54 o 
  -1   7   3     4039.70     4118.53    215.53 o 
   0   7   3    19155.03    19794.11    637.21 o 
   1   7   3     9913.89    10127.72    387.05 o 
   2   7   3     7281.70     7607.50    301.23 o 
   3   7   3     1040.98      948.68     73.04 o 
   4   7   3    13127.59    13389.74    519.57 o 
   5   7   3      250.82      213.85     65.28 o 
   6   7   3     6715.98     7096.96    304.24 o 
   7   7   3    10229.02     9782.11    362.66 o 
   8   7   3       10.49       55.89     74.00 o 
   9   7   3      492.00      498.89    190.46 o 
  10   7   3      578.03      466.14    108.80 o 
  11   7   3     1569.44     1527.44    315.74 o 
  12   7   3      566.93      497.45    124.11 o 
  13   7   3       34.65      -55.59    116.95 o 
  14   7   3       49.75      126.65    128.03 o 
  15   7   3     1476.71     1809.85    188.76 o 
  16   7   3      405.10      315.37    147.90 o 
 -16   8   3      507.53      905.70    200.50 o 
 -15   8   3        7.75      -39.44    161.02 o 
 -14   8   3      339.89      206.38    178.07 o 
 -13   8   3        3.70      -54.74    101.28 o 
 -12   8   3     1699.22     1918.07    154.66 o 
 -11   8   3     1084.03     1112.31    248.52 o 
 -10   8   3      138.33       91.19     83.25 o 
  -9   8   3      728.83      670.71    195.68 o 
  -8   8   3     6085.29     6203.10    229.64 o 
  -7   8   3     3238.09     3150.85    131.25 o 
  -6   8   3       91.87      118.66     36.81 o 
  -5   8   3      941.63      946.82     53.34 o 
  -4   8   3      611.79      541.70     40.07 o 
  -3   8   3     6584.81     6419.04    247.05 o 
  -2   8   3     3982.01     3978.74    170.18 o 
  -1   8   3     2635.59     2503.07     98.46 o 
   0   8   3     4910.49     5256.99    183.74 o 
   1   8   3    19618.34    20146.63    579.25 o 
   2   8   3     4759.68     5012.37    179.02 o 
   3   8   3      270.71      261.95     61.87 o 
   4   8   3      323.24      355.75     63.84 o 
   5   8   3     9963.18     9870.35    399.85 o 
   6   8   3     2377.37     2633.03    223.03 o 
   7   8   3      301.61      240.09     68.07 o 
   8   8   3     1811.69     1812.60    151.39 o 
   9   8   3       41.14      -97.13     86.10 o 
  10   8   3     3421.56     3575.51    209.35 o 
  11   8   3      122.09      -54.93     98.16 o 
  12   8   3      455.16      541.83    124.15 o 
  13   8   3       29.41      -33.63    111.85 o 
  14   8   3       75.00      -46.21    115.45 o 
  15   8   3        1.10       79.41    133.96 o 
 -16   9   3     1684.48     1427.96    228.95 o 
 -15   9   3      276.86      489.63    201.55 o 
 -14   9   3       64.27      100.12    142.02 o 
 -13   9   3      706.69      721.76    168.54 o 
 -12   9   3     1189.39     1300.14    246.56 o 
 -11   9   3      610.86      683.89    112.60 o 
 -10   9   3     3933.49     4368.77    342.44 o 
  -9   9   3       35.81       30.21     72.90 o 
  -8   9   3      736.48      704.82     86.52 o 
  -7   9   3     3872.69     4122.39    145.77 o 
  -6   9   3      232.84      320.08     40.58 o 
  -5   9   3      151.84      142.17     32.34 o 
  -4   9   3     4784.88     4665.78    149.44 o 
  -3   9   3    39561.75    41807.36   1323.19 o 
  -2   9   3     3565.72     3746.02    166.38 o 
  -1   9   3       14.47       19.36     41.15 o 
   0   9   3    36277.13    37424.42   1191.99 o 
   1   9   3      756.55      862.11     46.81 o 
   2   9   3      234.48      207.36     41.78 o 
   3   9   3     9547.33     9324.30    317.20 o 
   4   9   3    17617.28    17158.34    659.69 o 
   5   9   3       68.35      128.81     64.59 o 
   6   9   3      275.10      358.13     76.99 o 
   7   9   3    13244.62    13406.36    464.00 o 
   8   9   3     6942.07     6701.96    285.79 o 
   9   9   3     1350.92     1377.44    131.61 o 
  10   9   3       15.73       98.08     99.67 o 
  11   9   3     1660.37     1878.28    194.70 o 
  12   9   3       96.50       23.08    109.85 o 
  13   9   3        0.24       37.35    120.41 o 
  14   9   3      290.91      207.11    170.58 o 
  15   9   3     2533.18     2736.75    223.60 o 
 -16  10   3       25.78       46.55    180.49 o 
 -15  10   3      143.78      177.21    172.15 o 
 -14  10   3        2.70      -99.98    151.53 o 
 -13  10   3     1367.67     1206.10    225.03 o 
 -12  10   3      386.84      445.72    149.13 o 
 -11  10   3       52.11      -73.21    117.00 o 
 -10  10   3       24.56       44.06     86.10 o 
  -9  10   3     5722.42     5651.90    471.59 o 
  -8  10   3    23098.03    23044.31    757.73 o 
  -7  10   3      940.17      937.27     73.70 o 
  -6  10   3    25076.14    24797.75    715.77 o 
  -5  10   3       16.01       25.10     27.16 o 
  -4  10   3     9239.73     8831.58    264.40 o 
  -3  10   3     2476.06     2578.80    106.93 o 
  -2  10   3       30.18       78.17     47.96 o 
  -1  10   3     4024.02     3882.77    172.41 o 
   0  10   3     2768.78     2770.48    110.28 o 
   1  10   3     4418.85     4724.33    152.34 o 
   2  10   3     3083.16     2937.61    128.79 o 
   3  10   3     7377.66     7294.17    256.90 o 
   4  10   3    18587.20    17500.93    577.90 o 
   5  10   3     7775.27     7718.17    326.09 o 
   6  10   3     3994.19     4138.19    177.91 o 
   7  10   3        1.59      -49.65     62.19 o 
   8  10   3     1969.05     1846.43    115.33 o 
   9  10   3     8822.50     9125.00    400.53 o 
  10  10   3     9994.29     9291.64    409.67 o 
  11  10   3      227.54      225.87    110.42 o 
  12  10   3     4700.77     4833.05    331.09 o 
  13  10   3      241.90      246.49    127.23 o 
  14  10   3       19.71        7.56    143.97 o 
  15  10   3      563.11      833.25    279.58 o 
 -16  11   3       54.25       45.18    199.59 o 
 -15  11   3       87.23      135.72    172.54 o 
 -14  11   3      360.69      345.44    244.60 o 
 -13  11   3       55.25       -2.83    226.99 o 
 -12  11   3     2283.75     2024.53    212.60 o 
 -11  11   3     8687.01     9069.78    604.66 o 
 -10  11   3      655.15      430.76    124.44 o 
  -9  11   3    12733.64    12568.54    505.21 o 
  -8  11   3      789.63      851.61     88.00 o 
  -7  11   3    12554.27    12382.82    422.10 o 
  -6  11   3     4832.47     4536.62    176.99 o 
  -5  11   3     5030.42     4902.85    206.85 o 
  -4  11   3    50380.50    50304.44   1591.45 o 
  -3  11   3     4866.01     4384.20    195.82 o 
  -2  11   3    28247.79    29903.74   1109.23 o 
  -1  11   3    26083.04    27432.75   1017.36 o 
   0  11   3     8639.34     8692.37    261.32 o 
   1  11   3     2263.79     1836.44     74.72 o 
   2  11   3      186.30      231.77     39.11 o 
   3  11   3     1428.33     1557.21     73.46 o 
   4  11   3     4165.16     3967.20    159.01 o 
   5  11   3     3414.86     3497.06    147.92 o 
   6  11   3     4541.13     4193.93    209.71 o 
   7  11   3     2845.21     2814.23    144.11 o 
   8  11   3     2537.58     2588.46    141.86 o 
   9  11   3    16202.94    16431.09    661.94 o 
  10  11   3       91.22      105.54     97.79 o 
  11  11   3      173.49      247.07    116.46 o 
  12  11   3       69.05       68.52    118.22 o 
  13  11   3     1191.63     1430.33    165.86 o 
  14  11   3      121.37      -74.07    128.15 o 
  15  11   3      595.83      727.87    157.00 o 
 -16  12   3      524.16      509.91    198.73 o 
 -15  12   3      144.68      224.09    180.87 o 
 -14  12   3      199.84      311.02    168.29 o 
 -13  12   3       61.23      241.57    150.80 o 
 -12  12   3     2149.47     1502.95    285.69 o 
 -11  12   3     1339.89     1748.75    189.43 o 
 -10  12   3     1427.29     1040.98    116.55 o 
  -9  12   3     1185.98      903.83    106.15 o 
  -8  12   3    18647.73    18831.18    726.73 o 
  -7  12   3      365.62      239.86    108.19 o 
  -6  12   3     2374.76     2431.43    143.06 o 
  -5  12   3        1.10      -49.63     39.59 o 
  -4  12   3        3.96      -49.14     58.18 o 
  -3  12   3   108145.38   115260.41   4195.17 o 
  -2  12   3     5332.82     5570.20    237.06 o 
  -1  12   3    22266.33    22403.54    837.38 o 
   0  12   3     6940.15     6660.25    206.61 o 
   1  12   3      333.53      343.90     40.69 o 
   2  12   3     5050.89     5284.14    172.14 o 
   3  12   3     4684.63     4590.93    160.92 o 
   4  12   3      525.94      554.01     63.08 o 
   5  12   3    15778.32    15173.69    457.64 o 
   6  12   3     1325.18     1438.23     85.67 o 
   7  12   3      314.30      285.37     84.07 o 
   8  12   3     4702.71     4902.54    212.96 o 
   9  12   3     4280.44     4503.72    203.35 o 
  10  12   3     3986.96     3974.85    229.62 o 
  11  12   3     1678.04     1422.05    156.38 o 
  12  12   3      679.37      515.63    130.43 o 
  13  12   3      328.32      501.31    136.09 o 
  14  12   3     1222.88      959.93    158.86 o 
  15  12   3        5.59      284.47    141.06 o 
 -16  13   3      291.88      686.29    204.73 o 
 -15  13   3      948.77     1291.95    214.53 o 
 -14  13   3       59.74       25.39    153.42 o 
 -13  13   3      121.85      334.24    153.57 o 
 -12  13   3     1873.07     2245.43    268.08 o 
 -11  13   3     4952.54     4694.73    246.36 o 
 -10  13   3     7872.55     7818.33    354.48 o 
  -9  13   3     6290.99     6070.79    282.90 o 
  -8  13   3        3.00       52.78     81.16 o 
  -7  13   3     3946.42     4235.97    210.06 o 
  -6  13   3     9726.19     9297.66    383.28 o 
  -5  13   3    37296.04    35563.75   1323.89 o 
  -4  13   3      316.98      313.01     70.10 o 
  -3  13   3     7369.92     7398.63    305.81 o 
  -2  13   3      130.88      214.73     93.29 o 
  -1  13   3      104.06      222.39     55.83 o 
   0  13   3      462.93      536.32     42.93 o 
   1  13   3     1591.34     1533.36     83.83 o 
   2  13   3     1445.41     1429.18     71.53 o 
   3  13   3    44621.09    45602.66   1300.29 o 
   4  13   3       85.89       43.38     41.88 o 
   5  13   3      116.29      247.70    140.42 o 
   6  13   3     3334.28     3477.18    140.75 o 
   7  13   3    25502.85    25820.78    991.73 o 
   8  13   3     7216.21     7202.30    281.68 o 
   9  13   3    10302.61    10584.29    388.62 o 
  10  13   3      165.77       53.22    109.38 o 
  11  13   3      273.39      378.99    230.46 o 
  12  13   3        7.52     -131.01    109.16 o 
  13  13   3     1107.89     1231.87    160.98 o 
  14  13   3       37.41       22.42    131.06 o 
  15  13   3     1154.43     1511.28    202.79 o 
 -15  14   3      364.14      366.42    207.42 o 
 -14  14   3     1179.84     1045.58    201.11 o 
 -13  14   3     3503.94     2928.84    265.67 o 
 -12  14   3        4.11       55.72    134.02 o 
 -11  14   3      158.62      255.79    107.00 o 
 -10  14   3      842.15      651.76    113.93 o 
  -9  14   3      166.62      188.25     97.59 o 
  -8  14   3      298.08      268.41     92.42 o 
  -7  14   3       36.21     -114.84     76.56 o 
  -6  14   3    15325.43    15454.68    836.72 o 
  -5  14   3     2669.77     2621.74    227.94 o 
  -4  14   3     1463.84     1463.63    148.50 o 
  -3  14   3    15122.76    14942.40    577.60 o 
  -2  14   3      263.28      217.94     60.00 o 
  -1  14   3     9197.87     9028.00    361.40 o 
   0  14   3      509.28      541.85     46.78 o 
   1  14   3     7831.92     7931.38    247.26 o 
   2  14   3     1667.87     1941.47     86.26 o 
   3  14   3     1663.53     1585.67    109.02 o 
   4  14   3      359.05      457.74     50.53 o 
   5  14   3    19118.81    19529.80    527.02 o 
   6  14   3     3031.55     3071.49    157.40 o 
   7  14   3     3409.74     3638.31    233.86 o 
   8  14   3     4509.72     4581.10    279.62 o 
   9  14   3     5860.61     5777.08    428.75 o 
  10  14   3     4850.58     5065.25    270.24 o 
  11  14   3      179.76      150.86    123.19 o 
  12  14   3       48.87      -12.99    112.46 o 
  13  14   3       11.84     -230.92    153.95 o 
  14  14   3     1205.27     1453.47    283.55 o 
 -15  15   3      527.92      532.94    354.18 o 
 -14  15   3       93.44      -13.39    167.27 o 
 -13  15   3       46.88      -54.47    153.57 o 
 -12  15   3      456.17      532.69    350.27 o 
 -11  15   3      872.38      992.25    184.06 o 
 -10  15   3    12077.78    12072.67    622.65 o 
  -9  15   3     6497.64     5940.19    285.19 o 
  -8  15   3      220.65      188.92     91.07 o 
  -7  15   3      229.65      287.75     89.49 o 
  -6  15   3    25580.17    24778.28   1159.43 o 
  -5  15   3     5910.00     6126.48    274.87 o 
  -4  15   3     3125.83     3352.66    173.11 o 
  -3  15   3     1126.29     1136.51     96.57 o 
  -2  15   3      696.01      438.99     71.96 o 
  -1  15   3    11146.75    10815.68    427.61 o 
   0  15   3     6412.56     6052.02    193.24 o 
   1  15   3       62.03       55.08     40.77 o 
   2  15   3    73775.23    76495.39   2167.00 o 
   3  15   3    13434.56    13286.45    367.05 o 
   4  15   3    18668.58    19590.95    527.81 o 
   5  15   3      656.57      620.65     58.78 o 
   6  15   3      489.44      482.72     68.66 o 
   7  15   3    10442.81     9873.20    418.76 o 
   8  15   3     6072.87     6033.45    365.48 o 
   9  15   3      759.06      750.79    101.45 o 
  10  15   3     2326.00     2446.11    181.34 o 
  11  15   3     1058.46      645.72    133.37 o 
  12  15   3      641.43      626.62    143.21 o 
  13  15   3       18.39      -74.65    117.82 o 
  14  15   3      431.81      537.73    152.48 o 
 -15  16   3       21.41      -13.40    248.52 o 
 -14  16   3      189.02      293.89    174.93 o 
 -13  16   3       55.17      466.37    167.41 o 
 -12  16   3      202.78      344.40    157.67 o 
 -11  16   3      257.19      139.24    108.41 o 
 -10  16   3      103.44      174.31    101.33 o 
  -9  16   3       37.27       68.53     92.56 o 
  -8  16   3      119.61       92.16     94.85 o 
  -7  16   3      929.49      936.46    108.14 o 
  -6  16   3      183.87      105.00     83.77 o 
  -5  16   3      249.61      239.82     85.33 o 
  -4  16   3        2.90      -32.62     72.02 o 
  -3  16   3     1093.98      961.74     97.59 o 
  -2  16   3     7032.98     6917.10    294.22 o 
  -1  16   3      770.36      733.15     70.72 o 
   0  16   3     3799.72     3639.37    149.52 o 
   1  16   3     1410.75     1693.57     82.82 o 
   2  16   3     2657.38     2868.79    159.83 o 
   3  16   3       53.67       46.80     45.74 o 
   4  16   3        5.73       17.74     56.49 o 
   5  16   3      153.14      205.32     66.61 o 
   6  16   3     7738.80     7786.97    260.05 o 
   7  16   3      380.81      416.78     84.12 o 
   8  16   3      682.76      702.81     97.48 o 
   9  16   3     1857.66     2065.89    158.17 o 
  10  16   3      505.99      592.69    124.66 o 
  11  16   3      578.07      784.10    137.48 o 
  12  16   3       62.54     -102.11    117.89 o 
  13  16   3      487.81      472.67    144.14 o 
  14  16   3        7.03      110.30    137.79 o 
 -15  17   3       33.81        0.00    177.19 o 
 -14  17   3       64.24      100.47    164.50 o 
 -13  17   3      445.74      523.04    175.32 o 
 -12  17   3        6.93       36.60    141.05 o 
 -11  17   3      216.04      190.33    111.93 o 
 -10  17   3    11069.48    10545.76    560.38 o 
  -9  17   3      281.83      253.82    105.24 o 
  -8  17   3     2784.68     2574.09    238.66 o 
  -7  17   3     1291.11     1288.46    125.66 o 
  -6  17   3    12360.43    11875.65    483.53 o 
  -5  17   3     2360.13     1968.76    221.34 o 
  -4  17   3     1862.54     1968.27    264.81 o 
  -3  17   3     2674.30     2492.18    145.80 o 
  -2  17   3      771.50      940.34     88.52 o 
  -1  17   3     5611.80     5708.54    211.31 o 
   0  17   3      256.55      238.70     55.22 o 
   1  17   3     1590.24     1559.29     85.62 o 
   2  17   3    22917.58    22251.75    595.63 o 
   3  17   3      526.13      486.81     55.33 o 
   4  17   3     3584.22     3555.87    148.66 o 
   5  17   3    16250.45    16449.98    450.76 o 
   6  17   3     3373.85     3406.16    245.72 o 
   7  17   3     6974.18     6574.05    265.88 o 
   8  17   3     2096.46     1909.16    221.43 o 
   9  17   3       23.77      -18.05     99.98 o 
  10  17   3     2455.19     2818.56    200.45 o 
  11  17   3      974.62      777.42    138.88 o 
  12  17   3     2078.41     2100.47    190.11 o 
  13  17   3     1019.15     1062.05    196.14 o 
  14  17   3     1595.49     1825.04    243.34 o 
 -14  18   3      790.05     1102.77    354.18 o 
 -13  18   3      780.51      836.72    195.08 o 
 -12  18   3        1.06      276.95    236.77 o 
 -11  18   3      743.90      760.23    132.83 o 
 -10  18   3      832.47      720.53    125.27 o 
  -9  18   3     2145.73     2190.62    164.73 o 
  -8  18   3      151.73      314.33     89.18 o 
  -7  18   3       79.25      101.90    113.50 o 
  -6  18   3      228.47      212.83     90.59 o 
  -5  18   3     1401.55     1596.23    150.65 o 
  -4  18   3     3790.30     3587.87    448.09 o 
  -3  18   3     6417.88     6164.10    594.95 o 
  -2  18   3     1780.94     1740.83    171.40 o 
  -1  18   3    29686.45    27450.16   1096.80 o 
   0  18   3     3239.18     3130.56    127.34 o 
   1  18   3      584.78      495.06     65.03 o 
   2  18   3     1548.94     1402.63    141.50 o 
   3  18   3     2469.98     2294.20     98.31 o 
   4  18   3     1614.55     1568.09     89.82 o 
   5  18   3     7061.18     6874.25    286.97 o 
   6  18   3       82.80       22.84     64.79 o 
   7  18   3     8357.46     9188.82    358.59 o 
   8  18   3       68.29       64.41     85.50 o 
   9  18   3      358.08      256.96     99.42 o 
  10  18   3       52.77      185.66    116.64 o 
  11  18   3      278.92      177.33    120.76 o 
  12  18   3      112.08       65.19    123.36 o 
  13  18   3        1.25      316.58    209.38 o 
 -14  19   3       39.95       -8.21    171.31 o 
 -13  19   3     1511.76     1756.82    313.09 o 
 -12  19   3      513.77      290.13    175.58 o 
 -11  19   3     3212.63     2901.82    204.57 o 
 -10  19   3     2035.64     2042.54    174.28 o 
  -9  19   3       45.84       46.32    102.21 o 
  -8  19   3       95.93      141.51     90.30 o 
  -7  19   3     2685.60     2606.20    150.49 o 
  -6  19   3     4291.47     3712.11    179.36 o 
  -5  19   3    18179.03    17889.01    606.81 o 
  -4  19   3      426.90      292.98    139.16 o 
  -3  19   3     1520.47     1342.11    105.39 o 
  -2  19   3     3334.06     3155.66    152.60 o 
  -1  19   3      953.23      894.58    105.69 o 
   0  19   3      301.99      292.67     58.14 o 
   1  19   3    11235.32    10839.29    563.27 o 
   2  19   3      177.13      154.38     57.21 o 
   3  19   3     3429.98     3128.26    184.79 o 
   4  19   3     1172.71     1074.26     85.13 o 
   5  19   3       10.67      -70.39     64.29 o 
   6  19   3     2590.68     2715.14    188.41 o 
   7  19   3    19682.73    19638.23    671.12 o 
   8  19   3     1239.06     1215.04    123.67 o 
   9  19   3       69.65       37.89     91.98 o 
  10  19   3       55.00       26.48    132.13 o 
  11  19   3      267.02      395.91    127.84 o 
  12  19   3      129.95      206.01    172.81 o 
  13  19   3       58.61      113.96    254.39 o 
 -14  20   3      608.37      840.55    204.78 o 
 -13  20   3      523.66      859.82    201.79 o 
 -12  20   3      357.12      278.87    167.27 o 
 -11  20   3       31.27     -148.62    172.52 o 
 -10  20   3      247.45      328.42    122.26 o 
  -9  20   3      180.92      238.09    113.38 o 
  -8  20   3     4155.16     3880.92    222.75 o 
  -7  20   3     5356.95     5077.46    225.45 o 
  -6  20   3     3732.93     3861.21    352.01 o 
  -5  20   3     5068.92     5054.19    218.68 o 
  -4  20   3      705.98      876.15    161.31 o 
  -3  20   3     1975.22     1625.13    114.53 o 
  -2  20   3      967.92      949.83     93.89 o 
  -1  20   3      914.90      730.05     84.57 o 
   0  20   3     3326.10     3181.67    195.53 o 
   1  20   3       45.77       10.01     54.98 o 
   2  20   3      128.19      144.34     58.94 o 
   3  20   3     1693.31     1540.18    111.08 o 
   4  20   3      291.52      332.53     82.04 o 
   5  20   3     8424.69     7875.31    329.64 o 
   6  20   3      168.90      123.03     85.27 o 
   7  20   3        1.38     -100.59     78.20 o 
   8  20   3      641.40      761.58    106.55 o 
   9  20   3     2295.38     2307.55    154.74 o 
  10  20   3     1050.07      954.19    137.89 o 
  11  20   3      213.88      123.37    172.70 o 
  12  20   3       42.90      260.06    182.15 o 
  13  20   3      725.01      812.22    208.26 o 
 -13  21   3      261.69      263.91    178.48 o 
 -12  21   3        1.92        7.93    232.86 o 
 -11  21   3      910.39      588.50    142.21 o 
 -10  21   3      630.57      579.62    216.68 o 
  -9  21   3      202.91      286.47    119.71 o 
  -8  21   3      172.24      279.41    107.60 o 
  -7  21   3      862.02      678.40    101.72 o 
  -6  21   3       15.76     -122.56     81.71 o 
  -5  21   3     2080.33     1923.07    128.33 o 
  -4  21   3       33.86      208.67     81.71 o 
  -3  21   3     7303.69     6996.85    417.70 o 
  -2  21   3      984.86      867.22    100.17 o 
  -1  21   3      198.72       50.38     70.20 o 
   0  21   3      669.03      740.65     84.41 o 
   1  21   3     1568.13     1166.46    111.66 o 
   2  21   3     1922.00     2045.59    109.28 o 
   3  21   3     2649.92     2202.79    192.01 o 
   4  21   3      349.99      493.08     91.31 o 
   5  21   3       31.85       37.02     74.43 o 
   6  21   3       25.81     -128.79     85.86 o 
   7  21   3     1751.11     2021.63    170.03 o 
   8  21   3      274.12      245.23     94.96 o 
   9  21   3     2439.13     2741.38    171.76 o 
  10  21   3        0.58      129.42    160.43 o 
  11  21   3       18.91      -35.29    167.72 o 
  12  21   3      182.26      263.22    187.63 o 
 -13  22   3       15.80      131.90    176.53 o 
 -12  22   3      678.52      615.26    191.12 o 
 -11  22   3      770.24      742.37    147.08 o 
 -10  22   3      217.15      221.79    121.16 o 
  -9  22   3        1.10     -161.80    107.87 o 
  -8  22   3     4370.30     4504.85    275.75 o 
  -7  22   3      313.19      111.42     91.01 o 
  -6  22   3       13.12       11.24    136.40 o 
  -5  22   3        2.37       37.82     82.23 o 
  -4  22   3       29.22      -24.50    109.09 o 
  -3  22   3      166.52       22.63     76.40 o 
  -2  22   3     1652.66     1422.69    137.00 o 
  -1  22   3     1730.38     1811.01    121.31 o 
   0  22   3       27.99      -26.50     69.79 o 
   1  22   3      705.43      906.68    155.59 o 
   2  22   3      314.63      306.02     78.52 o 
   3  22   3     6459.96     6526.77    261.18 o 
   4  22   3      199.60      143.40    109.18 o 
   5  22   3       64.29      191.55     80.76 o 
   6  22   3       17.87      -61.12     95.33 o 
   7  22   3      494.84      482.76    205.11 o 
   8  22   3     1236.63     1199.04    175.61 o 
   9  22   3      419.29      369.30    128.52 o 
  10  22   3     2145.49     2458.67    247.91 o 
  11  22   3     2251.99     2558.64    289.61 o 
  12  22   3      759.76     1130.98    227.69 o 
 -12  23   3      150.86       90.04    175.58 o 
 -11  23   3        5.18       67.30    129.15 o 
 -10  23   3      325.60      299.23    130.64 o 
  -9  23   3     2495.60     2642.53    198.43 o 
  -8  23   3       21.40        8.77    115.61 o 
  -7  23   3      353.77      500.74    160.46 o 
  -6  23   3       13.45      -19.93     85.41 o 
  -5  23   3      678.04      664.51    103.67 o 
  -4  23   3      576.01      551.45     97.87 o 
  -3  23   3      511.14      402.03    121.51 o 
  -2  23   3     3183.34     3032.63    161.58 o 
  -1  23   3        5.33      -54.66     72.89 o 
   0  23   3      599.83      482.20     84.16 o 
   1  23   3     2412.55     2097.67    166.95 o 
   2  23   3     1484.89     1497.49    176.53 o 
   3  23   3      397.93      362.05     85.79 o 
   4  23   3     6051.84     5709.68    297.10 o 
   5  23   3      285.47      343.53     85.61 o 
   6  23   3       60.98       45.96     98.82 o 
   7  23   3      497.33      326.37    161.87 o 
   8  23   3      122.45       75.07    159.10 o 
   9  23   3     1243.80     1071.29    195.96 o 
  10  23   3       23.73      128.20    168.83 o 
  11  23   3       79.90      172.01    170.04 o 
  12  23   3       11.40      -43.08    183.94 o 
 -12  24   3       79.31       12.10    270.04 o 
 -11  24   3      492.16      237.72    141.44 o 
 -10  24   3      252.74       63.60    209.17 o 
  -9  24   3      484.81      440.53    128.89 o 
  -8  24   3        2.27      108.79    120.33 o 
  -7  24   3        0.59       91.99     97.48 o 
  -6  24   3      111.76      161.11    103.16 o 
  -5  24   3       61.86      -17.85     89.48 o 
  -4  24   3    12675.66    11808.24    429.03 o 
  -3  24   3     4541.17     4030.14    193.95 o 
  -2  24   3      624.24      740.03     98.62 o 
  -1  24   3     1505.05     1665.17    196.92 o 
   0  24   3      132.65       -3.98     77.19 o 
   1  24   3      778.48      877.17    125.33 o 
   2  24   3     3631.73     3763.24    263.29 o 
   3  24   3     1652.43     1950.55    152.48 o 
   4  24   3     1360.61     1344.71    132.46 o 
   5  24   3      466.40      634.86     95.45 o 
   6  24   3      157.49      141.26    145.97 o 
   7  24   3       51.57      166.11    161.02 o 
   8  24   3       43.65      177.03    164.50 o 
   9  24   3       12.81       29.22    164.94 o 
  10  24   3     1103.79     1541.97    332.66 o 
  11  24   3      480.97      583.13    320.92 o 
 -12  25   3      554.88      443.64    192.77 o 
 -11  25   3      152.79      159.48    146.44 o 
 -10  25   3     1679.48     1794.83    185.60 o 
  -9  25   3       37.33     -128.53    150.51 o 
  -8  25   3       17.06       -9.37    113.93 o 
  -7  25   3        4.02     -103.03     92.43 o 
  -6  25   3      389.35      179.73    100.84 o 
  -5  25   3      806.55      773.61    111.89 o 
  -4  25   3     1132.84     1312.57    123.41 o 
  -3  25   3     1831.27     1718.46    129.89 o 
  -2  25   3      625.98      661.95    104.36 o 
  -1  25   3      467.78      327.60     97.51 o 
   0  25   3      444.96      376.66    102.84 o 
   1  25   3     1843.41     1617.53    266.87 o 
   2  25   3     1013.19     1123.95    155.72 o 
   3  25   3      795.49      950.91    120.93 o 
   4  25   3       58.06      166.57    109.20 o 
   5  25   3      307.58      459.48    121.01 o 
   6  25   3       98.43      118.22    157.95 o 
   7  25   3     4041.34     3827.22    307.14 o 
   8  25   3     2878.20     2912.80    279.82 o 
   9  25   3        7.21       50.37    246.56 o 
  10  25   3        0.78     -109.58    266.13 o 
  11  25   3      481.76      226.99    289.61 o 
 -11  26   3      111.86      266.63    145.89 o 
 -10  26   3       21.49       37.29    152.69 o 
  -9  26   3      157.73      121.71    129.22 o 
  -8  26   3      150.80       65.98    120.14 o 
  -7  26   3      345.30      541.40    115.28 o 
  -6  26   3     1197.98     1326.92    146.72 o 
  -5  26   3       24.42       10.03     94.39 o 
  -4  26   3      811.19      746.70    109.75 o 
  -3  26   3     5345.68     4611.46    217.37 o 
  -2  26   3     1843.83     1635.12    128.61 o 
  -1  26   3      384.50      421.18    108.72 o 
   0  26   3      126.64      290.23    100.82 o 
   1  26   3     1594.74     1474.70    140.79 o 
   2  26   3      546.27      400.09    112.16 o 
   3  26   3     1159.01     1056.65    184.30 o 
   4  26   3     1945.46     2017.72    216.74 o 
   5  26   3     3837.81     4166.54    242.38 o 
   6  26   3      176.61     -143.50    158.91 o 
   7  26   3       17.43      102.04    170.24 o 
   8  26   3      174.07      184.84    234.82 o 
   9  26   3      135.47      151.72    178.09 o 
  10  26   3       29.94       56.02    185.90 o 
 -10  27   3      481.39      308.40    148.70 o 
  -9  27   3     1232.20     1627.15    260.35 o 
  -8  27   3      165.42      123.08    132.37 o 
  -7  27   3     1469.81     1686.39    154.67 o 
  -6  27   3      456.83      266.03    110.78 o 
  -5  27   3      157.91      137.78    102.18 o 
  -4  27   3     7447.03     7777.95    318.66 o 
  -3  27   3     1549.44     1560.38    154.70 o 
  -2  27   3      439.50      391.06    238.06 o 
  -1  27   3     1562.60     1798.58    158.95 o 
   0  27   3       48.37      124.22    105.31 o 
   1  27   3     2673.56     3904.56    305.26 o 
   2  27   3      294.16      352.23    165.36 o 
   3  27   3      107.08      -99.07    144.58 o 
   4  27   3     2182.44     2589.36    248.92 o 
   5  27   3     1023.67      956.17    178.46 o 
   6  27   3      970.63     1659.88    230.47 o 
   7  27   3        7.71      -75.11    172.94 o 
   8  27   3      634.76      847.48    207.55 o 
   9  27   3      467.17      627.93    204.28 o 
 -10  28   3       28.99      -57.08    141.62 o 
  -9  28   3      166.23      181.00    157.05 o 
  -8  28   3       71.60      109.21    137.53 o 
  -7  28   3      761.53      897.57    129.81 o 
  -6  28   3      101.75      160.96    111.10 o 
  -5  28   3       59.99       50.15    102.93 o 
  -4  28   3      674.86      968.19    122.91 o 
  -3  28   3      946.82      946.29    197.60 o 
  -2  28   3       88.09      149.78    105.96 o 
  -1  28   3      134.93       57.99    104.69 o 
   0  28   3      470.95      662.98    234.82 o 
   1  28   3      798.30     1187.82    240.69 o 
   2  28   3      228.03      255.45    165.36 o 
   3  28   3      589.92      583.32    171.98 o 
   4  28   3      475.29      382.88    159.23 o 
   5  28   3      303.90      182.12    180.03 o 
   6  28   3      268.09      457.89    266.13 o 
   7  28   3      512.91      225.12    182.08 o 
   8  28   3       47.61      347.63    197.50 o 
   9  28   3       23.44       77.35    187.21 o 
  -9  29   3      258.82       96.80    142.62 o 
  -8  29   3      160.67      428.28    145.57 o 
  -7  29   3      351.91      437.96    214.85 o 
  -6  29   3      309.50      117.93    134.80 o 
  -5  29   3     1516.85     1546.70    147.32 o 
  -4  29   3     2028.74     2149.30    163.99 o 
  -3  29   3     2233.09     2323.52    188.22 o 
  -2  29   3        2.80     -205.91    139.57 o 
  -1  29   3       97.06      154.30    159.10 o 
   0  29   3      433.79      399.19    183.94 o 
   1  29   3     6206.50     6527.75    431.28 o 
   2  29   3        2.29     -124.31    153.13 o 
   3  29   3     1339.95     1814.03    231.77 o 
   4  29   3        1.17      115.77    171.51 o 
   5  29   3        5.93       24.73    154.79 o 
   6  29   3      117.88      363.97    281.78 o 
   7  29   3      582.82      833.60    305.26 o 
   8  29   3      952.70      986.10    221.12 o 
  -8  30   3       17.79       24.25    131.31 o 
  -7  30   3        3.78      -84.00    183.07 o 
  -6  30   3     3348.41     3429.33    207.73 o 
  -5  30   3     1927.33     2322.85    352.86 o 
  -4  30   3      236.31       32.54    197.64 o 
  -3  30   3      617.76      785.80    190.95 o 
  -2  30   3     1172.81     1198.30    208.59 o 
  -1  30   3      156.74      531.83    181.12 o 
   0  30   3     1073.58     1093.55    299.39 o 
   1  30   3      222.91      -40.75    167.27 o 
   2  30   3      833.67      588.47    188.82 o 
   3  30   3      466.21      667.52    194.62 o 
   4  30   3       82.25       94.64    287.65 o 
   5  30   3      211.87       93.93    285.69 o 
   6  30   3      238.76      226.99    297.44 o 
   7  30   3       83.75     -129.15    273.95 o 
  -7  31   3      237.92      418.27    148.46 o 
  -6  31   3       65.66      -34.04    172.20 o 
  -5  31   3      886.98     1119.46    248.52 o 
  -4  31   3       12.47      -94.96    162.15 o 
  -3  31   3      888.43      803.62    200.60 o 
  -2  31   3     1054.30     1815.64    479.42 o 
  -1  31   3      211.87      191.77    180.03 o 
   0  31   3     3830.93     4119.49    385.49 o 
   1  31   3       27.14      -48.69    172.54 o 
   2  31   3     2602.15     2969.14    293.08 o 
   3  31   3      434.64      506.45    188.95 o 
   4  31   3      120.69      164.66    191.77 o 
   5  31   3      393.71      328.74    309.18 o 
   6  31   3      343.90      219.16    297.44 o 
  -6  32   3        0.48     -104.37    244.60 o 
  -5  32   3        4.50       24.85    232.86 o 
  -4  32   3       13.78      -44.38    182.08 o 
  -3  32   3        0.53     -222.47    161.73 o 
  -2  32   3     1643.24     1794.06    252.30 o 
  -1  32   3      978.32      715.75    208.92 o 
   0  32   3      880.41     1069.45    222.76 o 
   1  32   3      313.94      579.78    201.79 o 
   2  32   3      144.12      248.52    362.01 o 
   3  32   3      470.44      423.98    196.44 o 
   4  32   3      103.15        5.79    186.12 o 
   5  32   3        8.27       82.19    297.44 o 
  -5  33   3       32.98       46.79    189.45 o 
  -4  33   3      588.42      687.88    216.91 o 
  -3  33   3      647.43      740.46    213.39 o 
  -2  33   3       40.78     -243.30    171.98 o 
  -1  33   3      340.95      433.49    210.61 o 
   0  33   3        1.04      119.50    186.66 o 
   1  33   3      458.50      635.63    216.91 o 
   2  33   3     1387.20     1304.80    229.49 o 
   3  33   3       12.27     -193.83    179.35 o 
   4  33   3       68.86      349.34    193.32 o 
  -2  34   3       17.21       20.55    182.08 o 
  -1  34   3      816.52      821.24    401.15 o 
   0  34   3       27.14      297.22    201.79 o 
   1  34   3       38.63        8.68    320.92 o 
 -17   0   4        3.15      -97.84    246.56 o 
 -16   0   4     2235.30     1933.33    336.57 o 
 -15   0   4      581.00      547.91    242.64 o 
 -14   0   4     2093.03     2273.82    211.34 o 
 -13   0   4      520.66      547.91    136.98 o 
 -12   0   4    10986.35    11048.17    563.56 o 
 -11   0   4     6360.19     6316.59    356.14 o 
 -10   0   4    11838.69    12813.21    626.18 o 
  -9   0   4     2929.16     2911.74    195.68 o 
  -8   0   4    23640.70    25199.84   1162.35 o 
  -7   0   4      627.79      810.12     93.93 o 
  -6   0   4    11792.06    11052.08    524.43 o 
  -5   0   4    13505.29    15036.15    696.63 o 
  -4   0   4     2839.68     2731.71    156.55 o 
  -3   0   4    10618.85    10288.92    481.38 o 
  -2   0   4     4389.80     4563.29    226.99 o 
  -1   0   4     1056.00      994.06    105.67 o 
   0   0   4      239.87      223.08     62.62 o 
   1   0   4     5398.68     4864.64    348.31 o 
   2   0   4       43.72       58.70     70.45 o 
   3   0   4    10771.50    11537.37    782.73 o 
   4   0   4     8792.48     9322.26    657.49 o 
   5   0   4    10677.96    11302.55    790.55 o 
   6   0   4    76735.78    80055.19   3652.90 o 
   7   0   4     3730.39     3948.85    363.97 o 
   8   0   4     7214.67     7631.57    587.04 o 
   9   0   4    15740.08    15744.52   1107.56 o 
  10   0   4     3368.04     4277.59    422.67 o 
  11   0   4     3699.01     3518.35    383.54 o 
  12   0   4       37.20     -195.68    187.85 o 
  13   0   4        0.15       43.05    234.82 o 
  14   0   4      192.44      250.47    258.30 o 
  15   0   4      177.11       35.22    250.47 o 
 -17   1   4       46.93      114.14    177.05 o 
 -16   1   4       30.70       58.84    161.87 o 
 -15   1   4       27.22      232.55    157.67 o 
 -14   1   4       10.13       69.33    108.43 o 
 -13   1   4     2571.59     2592.54    211.34 o 
 -12   1   4      539.87      562.70     89.91 o 
 -11   1   4       24.02      -37.18     69.18 o 
 -10   1   4      812.12      943.32     87.14 o 
  -9   1   4      886.94      871.30     80.25 o 
  -8   1   4     6001.86     5970.01    238.73 o 
  -7   1   4       62.23      -25.44     44.28 o 
  -6   1   4    23240.44    25145.15    810.83 o 
  -5   1   4       94.61      221.48     97.84 o 
  -4   1   4    17430.40    17505.75    567.31 o 
  -3   1   4    14830.58    15566.14    503.66 o 
  -2   1   4    10162.74    11209.96    368.06 o 
  -1   1   4    18968.67    20095.86    747.88 o 
   0   1   4     7387.94     6702.25    325.15 o 
   1   1   4     4360.44     4021.43    208.92 o 
   2   1   4     1852.04     1972.36    185.90 o 
   3   1   4    15860.91    15193.17    719.51 o 
   4   1   4     7911.47     7794.36    397.11 o 
   5   1   4    88531.84    93013.20   4231.28 o 
   6   1   4     4388.04     4214.06    324.83 o 
   7   1   4     1523.12     1438.28    121.97 o 
   8   1   4      174.29      230.90    107.93 o 
   9   1   4       32.57      -93.63    108.66 o 
  10   1   4      454.58      397.62    144.32 o 
  11   1   4       37.25     -160.98    252.43 o 
  12   1   4     1893.10     1268.42    279.82 o 
  13   1   4       10.38      202.71    185.90 o 
  14   1   4     1693.24     1547.40    231.06 o 
  15   1   4       10.80       11.94    192.32 o 
 -17   2   4      362.21      481.69    192.32 o 
 -16   2   4        2.22      150.58    244.60 o 
 -15   2   4     2051.59     2141.49    365.92 o 
 -14   2   4      486.44      548.43    122.68 o 
 -13   2   4      353.07      206.38    106.08 o 
 -12   2   4     1964.72     1727.79    124.53 o 
 -11   2   4     4909.70     4938.94    208.92 o 
 -10   2   4      457.66      507.86    138.93 o 
  -9   2   4      113.96      112.28     62.22 o 
  -8   2   4      809.47      734.75     70.45 o 
  -7   2   4    56434.14    57587.24   1831.99 o 
  -6   2   4     6474.48     6194.75    221.39 o 
  -5   2   4     2897.35     2876.60    116.23 o 
  -4   2   4     1659.82     1462.06     69.18 o 
  -3   2   4     2323.20     2639.81    105.16 o 
  -2   2   4    83208.23    87011.05   2745.21 o 
  -1   2   4    20861.95    22455.24    834.76 o 
   0   2   4     5590.11     5549.63    273.93 o 
   1   2   4     7906.14     8107.65    391.57 o 
   2   2   4     1181.07     1213.00     95.44 o 
   3   2   4     3394.33     3843.33    217.22 o 
   4   2   4    24841.81    27342.63   1271.60 o 
   5   2   4    12431.57    12549.28    614.33 o 
   6   2   4    37927.38    37748.20   2113.36 o 
   7   2   4     4089.65     4570.38    283.64 o 
   8   2   4      216.52      135.02    102.39 o 
   9   2   4       26.66      193.26     91.83 o 
  10   2   4     1738.06     1815.49    152.02 o 
  11   2   4     3520.60     3625.49    219.36 o 
  12   2   4      818.98      767.23    135.11 o 
  13   2   4     1734.84     1851.32    180.08 o 
  14   2   4      155.14      283.89    182.58 o 
  15   2   4        6.88       94.56    197.85 o 
 -17   3   4     1410.93     1123.21    320.92 o 
 -16   3   4      297.09      259.07    136.30 o 
 -15   3   4      195.42      288.92    123.25 o 
 -14   3   4      603.15      508.61    123.74 o 
 -13   3   4      502.22      610.29    116.16 o 
 -12   3   4     4291.41     3609.75    481.38 o 
 -11   3   4     1330.84     1381.92    121.32 o 
 -10   3   4     4284.84     4138.87    318.96 o 
  -9   3   4    37351.86    38231.74   1232.85 o 
  -8   3   4     2916.93     3153.96    152.63 o 
  -7   3   4    14524.22    14572.88    482.90 o 
  -6   3   4    10817.28    11165.64    373.59 o 
  -5   3   4     2016.33     2354.32     99.62 o 
  -4   3   4     2932.01     3025.23    117.59 o 
  -3   3   4     3655.26     3785.06    138.37 o 
  -2   3   4      756.08      748.21     72.40 o 
  -1   3   4     3521.70     3399.24    146.20 o 
   0   3   4     6834.76     6782.03    327.92 o 
   1   3   4      779.76      800.19     71.79 o 
   2   3   4     6973.07     7085.76    351.42 o 
   3   3   4    11390.82    12196.09    794.47 o 
   4   3   4    22998.76    23901.77    911.34 o 
   5   3   4      776.26     1096.77    116.13 o 
   6   3   4    76163.43    76950.84   3513.15 o 
   7   3   4       42.15        6.74     72.23 o 
   8   3   4        0.67       79.68     80.24 o 
   9   3   4     5725.15     5532.31    270.90 o 
  10   3   4     1140.66     1015.57    109.30 o 
  11   3   4     3993.16     3624.51    333.81 o 
  12   3   4     2369.27     2901.84    390.68 o 
  13   3   4      255.18      249.48    104.89 o 
  14   3   4     6740.59     6924.37    361.12 o 
  15   3   4      208.92       59.06    186.42 o 
 -17   4   4        3.84       50.88    242.64 o 
 -16   4   4      759.79     1054.30    192.77 o 
 -15   4   4       11.22      -43.22    117.81 o 
 -14   4   4     1518.18     1021.53    197.64 o 
 -13   4   4       40.78      109.82    106.08 o 
 -12   4   4       36.86      -79.75    113.50 o 
 -11   4   4       73.11       73.58    136.98 o 
 -10   4   4       68.38       82.10     64.64 o 
  -9   4   4    13085.59    13335.06    455.22 o 
  -8   4   4      781.21      512.07     78.27 o 
  -7   4   4    35212.83    34796.05   1118.01 o 
  -6   4   4    15852.76    17065.91    559.01 o 
  -5   4   4      933.26      951.21     59.45 o 
  -4   4   4       69.13       72.40     33.21 o 
  -3   4   4    32903.53    32652.25   1040.52 o 
  -2   4   4     6763.13     6835.04    267.87 o 
  -1   4   4    59027.45    61810.02   2800.54 o 
   0   4   4    11626.21    10981.88    418.47 o 
   1   4   4    12628.74    12611.69    593.55 o 
   2   4   4      400.23      236.60    133.06 o 
   3   4   4      318.30      378.26     70.53 o 
   4   4   4    22026.02    22252.09   1307.15 o 
   5   4   4     8888.45     8583.25    439.90 o 
   6   4   4     4519.68     4664.42    223.69 o 
   7   4   4      133.53      248.93     84.64 o 
   8   4   4      158.07      126.44     82.34 o 
   9   4   4    11506.19    12233.86    508.11 o 
  10   4   4     9636.30     9611.51    421.46 o 
  11   4   4    13367.37    13174.07    554.68 o 
  12   4   4      400.16      445.74    128.86 o 
  13   4   4      278.18      302.19    129.88 o 
  14   4   4      432.81      253.84    136.80 o 
  15   4   4      727.11      974.56    160.52 o 
 -16   5   4      131.44       95.56    164.32 o 
 -15   5   4      605.43      905.55    183.64 o 
 -14   5   4       97.62      327.17    123.25 o 
 -13   5   4      988.53     1462.22    232.86 o 
 -12   5   4      337.47      335.81    105.48 o 
 -11   5   4    13613.07    14171.88    574.11 o 
 -10   5   4     7982.45     7957.41    293.30 o 
  -9   5   4     4952.76     5089.77    201.96 o 
  -8   5   4      121.96      146.21     54.79 o 
  -7   5   4     2175.61     2040.18    100.98 o 
  -6   5   4     5321.45     5350.52    195.08 o 
  -5   5   4    29007.02    30032.77    961.65 o 
  -4   5   4    13450.16    13062.75    426.17 o 
  -3   5   4     8594.31     9244.26    307.18 o 
  -2   5   4     9471.97     9816.20    377.19 o 
  -1   5   4    25150.67    25274.04    938.30 o 
   0   5   4     1184.33     1235.65    138.93 o 
   1   5   4    32852.91    34028.09   1555.24 o 
   2   5   4    54845.02    56482.71   2570.86 o 
   3   5   4     2591.39     2458.79    213.29 o 
   4   5   4     2724.81     2563.77    170.18 o 
   5   5   4     2301.44     2470.11    180.03 o 
   6   5   4      335.18      195.60     73.42 o 
   7   5   4    20265.09    20379.11    790.59 o 
   8   5   4    29982.85    31961.20   1482.80 o 
   9   5   4     5466.35     5092.23    303.63 o 
  10   5   4      139.64      164.29     98.20 o 
  11   5   4     4148.59     3761.49    227.10 o 
  12   5   4       51.94       10.19    111.65 o 
  13   5   4      261.77      161.30    120.32 o 
  14   5   4       27.13       64.30    132.21 o 
  15   5   4        1.53      -83.40    129.93 o 
 -16   6   4      524.24      585.16    186.04 o 
 -15   6   4      519.03      646.51    169.18 o 
 -14   6   4     1461.92     1539.26    196.48 o 
 -13   6   4     5336.01     5272.48    277.78 o 
 -12   6   4     6036.80     5662.92    377.66 o 
 -11   6   4       36.97       87.06     90.49 o 
 -10   6   4       69.95       69.96     80.54 o 
  -9   6   4     9758.21     9240.18    326.51 o 
  -8   6   4     9261.40     9507.89    332.05 o 
  -7   6   4      206.89      187.22     50.69 o 
  -6   6   4      113.14       97.84     42.83 o 
  -5   6   4    17834.88    18020.54    585.29 o 
  -4   6   4    99328.04   104033.80   3282.08 o 
  -3   6   4     2248.02     1910.16    174.16 o 
  -2   6   4     8473.07     8979.77    346.73 o 
  -1   6   4     7435.76     7935.20    309.86 o 
   0   6   4    11340.32    11109.38    425.70 o 
   1   6   4    64922.77    65925.66   2991.49 o 
   2   6   4      247.80      337.67    121.32 o 
   3   6   4     4225.76     4059.17    313.09 o 
   4   6   4    22778.83    23318.22   1091.72 o 
   5   6   4     4861.76     4875.24    234.96 o 
   6   6   4      434.17      500.22     84.11 o 
   7   6   4     1573.52     1232.41    113.77 o 
   8   6   4      245.46      135.00     85.03 o 
   9   6   4     9279.42     9383.54    410.99 o 
  10   6   4      681.15      541.93    113.67 o 
  11   6   4     2653.49     2676.31    227.99 o 
  12   6   4     1082.82     1078.28    148.01 o 
  13   6   4       52.35      -76.03    114.21 o 
  14   6   4     2160.89     2100.78    195.91 o 
  15   6   4        0.05      -23.99    134.51 o 
 -16   7   4      243.39      227.88    174.93 o 
 -15   7   4     1892.72     2001.21    232.36 o 
 -14   7   4      804.51      896.81    181.12 o 
 -13   7   4      584.60      624.63    158.96 o 
 -12   7   4     1502.21     1886.88    185.90 o 
 -11   7   4      102.78       50.41     87.58 o 
 -10   7   4        0.92      106.52     82.37 o 
  -9   7   4     3363.71     3151.47    332.66 o 
  -8   7   4     1246.53     1391.74     93.93 o 
  -7   7   4     2253.01     2246.99    154.59 o 
  -6   7   4    35917.75    36581.45   1170.58 o 
  -5   7   4     6103.83     6787.26    236.60 o 
  -4   7   4     2594.53     2422.30     99.62 o 
  -3   7   4     1078.94     1032.73     53.91 o 
  -2   7   4      726.36      736.13     54.37 o 
  -1   7   4       87.77      174.34     62.62 o 
   0   7   4     3158.99     3169.06    221.12 o 
   1   7   4    33316.04    31855.32   1182.28 o 
   2   7   4     2192.60     2041.71    108.41 o 
   3   7   4    17770.54    17947.26    844.03 o 
   4   7   4     4099.89     4394.02    202.60 o 
   5   7   4      395.32      520.40     79.36 o 
   6   7   4     3472.23     3488.73    184.23 o 
   7   7   4     1755.88     1690.52    127.95 o 
   8   7   4     3281.78     3179.07    187.35 o 
   9   7   4        0.48       51.35    102.50 o 
  10   7   4       55.92       69.62     98.54 o 
  11   7   4      879.61      959.62    133.60 o 
  12   7   4     2508.73     2689.89    198.78 o 
  13   7   4      144.75      156.52    124.40 o 
  14   7   4      289.22      301.13    135.20 o 
  15   7   4        8.20        2.08    141.44 o 
 -16   8   4     1821.99     2184.35    253.88 o 
 -15   8   4        7.55       44.82    226.99 o 
 -14   8   4    10178.49    11191.12    607.05 o 
 -13   8   4      705.18      754.56    166.59 o 
 -12   8   4     2606.78     2395.62    221.18 o 
 -11   8   4     4919.06     4596.35    297.40 o 
 -10   8   4      734.25      825.83    101.92 o 
  -9   8   4      112.41      237.26     80.54 o 
  -8   8   4     5916.53     5376.12    252.43 o 
  -7   8   4      988.80     1124.09     72.98 o 
  -6   8   4     2162.51     1904.21    146.76 o 
  -5   8   4    18683.34    19575.38    635.10 o 
  -4   8   4    19872.40    19860.65    642.03 o 
  -3   8   4    22862.68    24640.79    790.08 o 
  -2   8   4    16529.61    16678.67    625.52 o 
  -1   8   4    13695.24    13880.81    525.61 o 
   0   8   4     4964.46     5048.01    208.41 o 
   1   8   4     4340.17     4177.40    180.99 o 
   2   8   4    21297.32    20029.76    932.55 o 
   3   8   4     8352.24     7993.09    399.82 o 
   4   8   4    83216.87    88436.19   3252.98 o 
   5   8   4      301.29      598.28    106.88 o 
   6   8   4     8719.57     8409.51    357.55 o 
   7   8   4     4326.48     3947.71    366.87 o 
   8   8   4     2843.85     2606.83    190.11 o 
   9   8   4      272.71      285.88    119.87 o 
  10   8   4      509.82      555.04    197.24 o 
  11   8   4      309.80      261.02    114.38 o 
  12   8   4     2254.38     2528.14    196.95 o 
  13   8   4     4186.86     4039.96    256.70 o 
  14   8   4      860.59      982.54    163.58 o 
  15   8   4       17.72      -71.47    136.47 o 
 -16   9   4     1080.29     1128.64    218.41 o 
 -15   9   4      267.90      352.29    170.18 o 
 -14   9   4       30.27      -28.63    149.36 o 
 -13   9   4      123.80      307.22    149.44 o 
 -12   9   4      188.78      209.66    135.52 o 
 -11   9   4     4197.68     3834.35    273.95 o 
 -10   9   4     1156.67      759.75    141.05 o 
  -9   9   4      249.86      150.83    187.85 o 
  -8   9   4     6793.07     6572.27    285.98 o 
  -7   9   4     4047.66     3870.04    184.59 o 
  -6   9   4     3341.39     3277.02    132.75 o 
  -5   9   4    34060.64    34750.47   1111.09 o 
  -4   9   4     6423.14     6159.46    213.09 o 
  -3   9   4     9502.05     9119.37    353.31 o 
  -2   9   4    55902.45    60725.76   2229.90 o 
  -1   9   4     6582.88     6340.53    253.99 o 
   0   9   4     7915.88     7276.60    288.80 o 
   1   9   4    12943.95    12380.40    474.20 o 
   2   9   4    14757.71    14647.45    560.14 o 
   3   9   4    11146.33    10977.82    432.25 o 
   4   9   4      276.41      395.15     71.38 o 
   5   9   4     2947.03     3156.90    171.25 o 
   6   9   4      900.49      918.94    104.42 o 
   7   9   4     1869.66     1787.68    175.47 o 
   8   9   4     2457.88     2373.52    137.28 o 
   9   9   4     1401.15     1682.90    145.84 o 
  10   9   4     1741.02     1594.18    176.50 o 
  11   9   4      274.50      429.59    121.16 o 
  12   9   4      319.00      184.76    122.57 o 
  13   9   4     1199.17     1383.65    207.13 o 
  14   9   4      775.11      623.04    227.66 o 
  15   9   4      367.60      474.80    152.50 o 
 -16  10   4      677.96      911.60    209.45 o 
 -15  10   4      875.40     1053.49    199.25 o 
 -14  10   4       95.33      232.76    162.99 o 
 -13  10   4     2041.22     2282.19    520.51 o 
 -12  10   4      398.67      653.05    154.90 o 
 -11  10   4     1453.54     1512.41    234.82 o 
 -10  10   4     1063.01      832.68    158.50 o 
  -9  10   4     4324.21     4108.07    265.67 o 
  -8  10   4     7171.67     6868.86    373.47 o 
  -7  10   4        6.31     -128.68     85.79 o 
  -6  10   4      189.70      150.37     54.83 o 
  -5  10   4    18551.12    18388.13    596.36 o 
  -4  10   4    33322.91    34268.29   1091.11 o 
  -3  10   4     1201.46     1400.35     96.28 o 
  -2  10   4    11190.37    10729.16    420.19 o 
  -1  10   4     2371.46     2266.36     96.30 o 
   0  10   4    19394.36    19040.11    619.19 o 
   1  10   4    13346.86    13510.54    516.54 o 
   2  10   4     4794.15     4766.74    215.87 o 
   3  10   4     1074.57     1000.84     84.22 o 
   4  10   4    37045.66    38490.79   1434.53 o 
   5  10   4      172.18       59.78     70.78 o 
   6  10   4     1574.59     1745.86    127.99 o 
   7  10   4      377.49      266.59    137.55 o 
   8  10   4     1427.26     1422.89    112.81 o 
   9  10   4     4518.46     4661.50    249.25 o 
  10  10   4      273.94      217.99    106.94 o 
  11  10   4     1208.42     1175.95    142.76 o 
  12  10   4     1681.00     1624.69    166.72 o 
  13  10   4        0.50      -80.85    119.16 o 
  14  10   4      506.89      333.83    145.35 o 
  15  10   4      224.62      307.60    155.34 o 
 -16  11   4      451.90      458.52    467.68 o 
 -15  11   4       69.81      105.67    168.81 o 
 -14  11   4      221.45      336.99    166.59 o 
 -13  11   4       84.65      -50.09    137.04 o 
 -12  11   4     1703.19     2060.76    273.95 o 
 -11  11   4     6187.16     5817.77    356.96 o 
 -10  11   4     2816.98     2948.35    226.72 o 
  -9  11   4     2266.05     1974.92    199.59 o 
  -8  11   4      682.10      781.74    122.94 o 
  -7  11   4      710.38      714.67    116.23 o 
  -6  11   4     3953.89     3588.47    286.04 o 
  -5  11   4     5006.04     4778.40    179.15 o 
  -4  11   4     8315.39     9063.79    310.97 o 
  -3  11   4      405.52      527.08     68.72 o 
  -2  11   4    19344.68    18358.08    695.82 o 
  -1  11   4    20122.79    19279.88    626.81 o 
   0  11   4     3251.63     3497.66    136.83 o 
   1  11   4     2754.13     2495.44    108.73 o 
   2  11   4       24.63       63.37     42.86 o 
   3  11   4     1804.25     1936.22    103.37 o 
   4  11   4      870.73      970.44     91.76 o 
   5  11   4        2.59       35.38     68.99 o 
   6  11   4      269.44      328.04     86.60 o 
   7  11   4    13539.81    13157.06    655.70 o 
   8  11   4     7365.95     7249.32    315.20 o 
   9  11   4     4273.10     4301.89    238.62 o 
  10  11   4     1222.12     1302.56    191.11 o 
  11  11   4     3222.33     3115.70    210.16 o 
  12  11   4      170.26      248.15    123.90 o 
  13  11   4       26.46      172.13    147.61 o 
  14  11   4      242.79      207.64    131.74 o 
  15  11   4        2.83      -51.20    136.12 o 
 -16  12   4      309.37      506.71    201.79 o 
 -15  12   4        0.58      -37.18    168.81 o 
 -14  12   4      114.74      223.60    156.19 o 
 -13  12   4      965.98     1160.88    191.96 o 
 -12  12   4      126.64      391.65    149.13 o 
 -11  12   4      830.40      816.25    149.44 o 
 -10  12   4     1160.61      962.45    154.90 o 
  -9  12   4    12575.92    12932.71    646.14 o 
  -8  12   4      846.40      756.46    124.53 o 
  -7  12   4     1017.80      929.37    102.36 o 
  -6  12   4       48.33       20.44     72.62 o 
  -5  12   4     6772.87     6254.32    271.89 o 
  -4  12   4     5624.93     5627.73    206.77 o 
  -3  12   4     6310.27     6052.83    260.51 o 
  -2  12   4    19153.78    19903.44    753.04 o 
  -1  12   4    68040.42    68945.34   2522.66 o 
   0  12   4     2647.49     2643.34    113.13 o 
   1  12   4     6427.76     6483.73    231.11 o 
   2  12   4       89.41       81.79     41.38 o 
   3  12   4      896.71      956.09     70.84 o 
   4  12   4      160.93       94.05     65.93 o 
   5  12   4     1056.27     1119.27    133.76 o 
   6  12   4     6497.79     6612.20    299.74 o 
   7  12   4      195.29       95.36     72.66 o 
   8  12   4     2082.27     2010.51    150.82 o 
   9  12   4     1569.99     1574.25    147.32 o 
  10  12   4      882.07      988.09    140.80 o 
  11  12   4     1373.39     1224.88    149.31 o 
  12  12   4     1873.84     1931.60    179.19 o 
  13  12   4      600.52      639.40    151.29 o 
  14  12   4      786.23      922.40    162.27 o 
 -15  13   4        1.36     -118.59    213.29 o 
 -14  13   4     2160.83     2048.72    237.22 o 
 -13  13   4      369.85      105.07    161.73 o 
 -12  13   4      161.87      279.41    168.29 o 
 -11  13   4        0.34      -47.95    131.25 o 
 -10  13   4       85.87      145.93    124.44 o 
  -9  13   4     3418.91     3368.86    239.36 o 
  -8  13   4     8454.80     8013.38    417.36 o 
  -7  13   4      547.88      476.65     88.74 o 
  -6  13   4    19862.14    19883.01    931.19 o 
  -5  13   4     3688.93     4004.34    200.24 o 
  -4  13   4      510.77      346.57     73.65 o 
  -3  13   4     9878.97     9627.23    387.86 o 
  -2  13   4     2583.72     2544.29    140.48 o 
  -1  13   4    11008.77    10349.68    411.15 o 
   0  13   4     9705.36     9451.73    324.75 o 
   1  13   4     4883.59     4872.24    182.21 o 
   2  13   4     1512.32     1407.89     97.43 o 
   3  13   4     4065.82     3955.39    154.21 o 
   4  13   4    15956.39    16292.68    544.70 o 
   5  13   4     9525.73     9462.22    395.42 o 
   6  13   4    17871.31    18495.32    888.20 o 
   7  13   4      586.07      495.86    150.82 o 
   8  13   4      762.13      681.67    140.09 o 
   9  13   4      264.72      154.27    186.72 o 
  10  13   4     2737.71     3072.03    205.11 o 
  11  13   4     4452.45     4948.82    280.05 o 
  12  13   4     2272.53     2575.60    204.71 o 
  13  13   4      267.06      243.87    167.60 o 
  14  13   4     1631.89     1548.35    196.14 o 
 -15  14   4     2266.46     2426.91    266.95 o 
 -14  14   4      275.86      301.25    165.42 o 
 -13  14   4     1947.99     2230.27    624.22 o 
 -12  14   4      924.75      624.05    167.27 o 
 -11  14   4      288.70      534.54    156.19 o 
 -10  14   4     4227.22     4600.44    298.84 o 
  -9  14   4      505.02      671.99    111.81 o 
  -8  14   4     1066.06     1082.46    116.46 o 
  -7  14   4     7944.19     7893.06    341.85 o 
  -6  14   4     3621.57     3225.06    179.25 o 
  -5  14   4     3753.61     3905.41    204.88 o 
  -4  14   4     3992.87     3794.10    190.41 o 
  -3  14   4     7322.01     7377.84    310.99 o 
  -2  14   4    16726.47    16069.09    619.75 o 
  -1  14   4      940.34     1140.64    138.79 o 
   0  14   4    10588.61    10751.95    425.44 o 
   1  14   4    13306.07    13852.99    462.15 o 
   2  14   4       89.25      150.98     46.69 o 
   3  14   4    12542.07    12310.71    373.47 o 
   4  14   4     3610.11     3551.09    137.50 o 
   5  14   4     5550.52     5245.76    225.95 o 
   6  14   4     4917.92     4885.39    208.67 o 
   7  14   4      145.06       66.87     76.69 o 
   8  14   4       61.65      -86.04     88.12 o 
   9  14   4     4288.56     4240.36    246.74 o 
  10  14   4      280.14      552.09    125.89 o 
  11  14   4      700.87      789.80    144.65 o 
  12  14   4      738.20     1137.31    156.83 o 
  13  14   4     2256.75     2348.08    205.82 o 
  14  14   4      423.39      502.13    155.78 o 
 -15  15   4      218.51      152.17    189.55 o 
 -14  15   4        1.81       30.91    175.58 o 
 -13  15   4      235.85      210.19    156.34 o 
 -12  15   4      492.18      456.87    162.99 o 
 -11  15   4      198.91      257.11    150.35 o 
 -10  15   4        5.70      111.49     99.95 o 
  -9  15   4     3181.29     2735.77    176.54 o 
  -8  15   4      680.10      552.38     98.33 o 
  -7  15   4     2266.21     1989.96    303.92 o 
  -6  15   4     2588.80     2378.21    177.41 o 
  -5  15   4     2727.72     2352.87    147.95 o 
  -4  15   4    27188.17    26209.16    988.84 o 
  -3  15   4      443.55      438.89     81.95 o 
  -2  15   4     1178.60      910.08     91.96 o 
  -1  15   4     4161.86     4202.52    198.51 o 
   0  15   4      415.08      361.69     71.53 o 
   1  15   4     5930.22     5890.38    193.87 o 
   2  15   4     1151.20     1302.19    110.72 o 
   3  15   4     4281.89     4211.67    154.53 o 
   4  15   4     4649.01     4868.05    173.51 o 
   5  15   4       19.57       81.19     53.52 o 
   6  15   4      271.33      389.21     81.12 o 
   7  15   4      393.76      595.76    105.07 o 
   8  15   4      246.29      260.51     91.44 o 
   9  15   4      178.28      311.06    108.26 o 
  10  15   4      211.40      177.49    115.25 o 
  11  15   4        2.48      -66.53    116.06 o 
  12  15   4        5.96      -67.42    127.70 o 
  13  15   4      147.79      276.47    168.21 o 
  14  15   4     1118.63      886.47    167.04 o 
 -15  16   4      292.74      354.47    194.97 o 
 -14  16   4     3703.90     4031.36    327.50 o 
 -13  16   4       20.84     -101.17    149.13 o 
 -12  16   4     3143.15     3436.77    393.32 o 
 -11  16   4        1.28       48.47    164.37 o 
 -10  16   4      192.45      132.97    108.12 o 
  -9  16   4      119.71      -42.01    136.28 o 
  -8  16   4     1160.24     1299.32    129.49 o 
  -7  16   4     3753.44     3463.23    428.86 o 
  -6  16   4     2753.93     2681.10    166.38 o 
  -5  16   4       36.10       47.00     83.95 o 
  -4  16   4     3725.90     3471.18    184.93 o 
  -3  16   4      967.80      967.80    150.63 o 
  -2  16   4      615.10      477.41     80.98 o 
  -1  16   4    10177.79    10627.55    427.61 o 
   0  16   4     5296.21     4982.67    314.41 o 
   1  16   4     9173.58     9595.87    332.80 o 
   2  16   4     4088.98     3640.32    145.93 o 
   3  16   4      110.99       10.50     51.43 o 
   4  16   4    16354.14    16382.08    690.29 o 
   5  16   4     3434.12     3458.28    199.40 o 
   6  16   4     4909.60     4760.29    180.70 o 
   7  16   4     1264.74     1215.79    109.89 o 
   8  16   4     1243.30     1243.71    117.02 o 
   9  16   4     6546.50     7076.94    359.50 o 
  10  16   4      955.46      928.93    138.78 o 
  11  16   4      911.35      935.30    183.58 o 
  12  16   4      305.03      186.12    138.57 o 
  13  16   4      465.32      507.50    144.64 o 
 -14  17   4       30.86       47.52    175.71 o 
 -13  17   4      888.23      883.82    322.87 o 
 -12  17   4       38.93     -213.02    142.02 o 
 -11  17   4       61.21     -136.37    106.94 o 
 -10  17   4      393.93      412.38    111.96 o 
  -9  17   4     2336.75     2069.38    162.65 o 
  -8  17   4     1534.14     1257.78    135.53 o 
  -7  17   4     2541.55     2057.85    150.56 o 
  -6  17   4     2188.44     2077.99    148.78 o 
  -5  17   4     2412.12     1938.35    138.35 o 
  -4  17   4     2416.33     2058.08    220.35 o 
  -3  17   4     2830.19     2587.58    287.96 o 
  -2  17   4       22.23       74.25     75.18 o 
  -1  17   4       15.79      -13.25     65.49 o 
   0  17   4      563.92      457.56     83.02 o 
   1  17   4     6638.04     6368.03    238.31 o 
   2  17   4     1330.71     1081.42    105.46 o 
   3  17   4     1928.82     1937.38    110.75 o 
   4  17   4       91.59       59.50     53.49 o 
   5  17   4     5485.48     5652.63    187.03 o 
   6  17   4      266.29      114.97    101.54 o 
   7  17   4      670.53      595.09     94.87 o 
   8  17   4       32.19      137.84     88.52 o 
   9  17   4      932.31      903.80    114.91 o 
  10  17   4      424.77      520.63    137.42 o 
  11  17   4       35.56      133.02    126.07 o 
  12  17   4     1655.15     1979.01    248.76 o 
  13  17   4      401.59      615.20    158.20 o 
 -14  18   4      673.06      943.57    210.26 o 
 -13  18   4      358.94      473.95    187.94 o 
 -12  18   4      370.02      725.89    179.30 o 
 -11  18   4      387.76      438.79    142.87 o 
 -10  18   4     3680.05     3671.77    267.32 o 
  -9  18   4      381.74      583.10    141.14 o 
  -8  18   4      213.84      285.73    106.23 o 
  -7  18   4     3400.69     2807.84    177.98 o 
  -6  18   4      326.42      213.31     94.44 o 
  -5  18   4      614.34      597.86     96.81 o 
  -4  18   4      604.49      735.72    132.82 o 
  -3  18   4     2383.34     2029.70    168.23 o 
  -2  18   4    23977.21    23711.41   1101.24 o 
  -1  18   4       37.41      108.23     91.00 o 
   0  18   4    13552.65    13547.96    534.60 o 
   1  18   4     3802.87     3906.61    165.13 o 
   2  18   4       68.72       50.45     78.51 o 
   3  18   4     6226.54     6508.08    223.29 o 
   4  18   4      520.93      622.66    153.22 o 
   5  18   4      503.98      475.96     75.10 o 
   6  18   4     4617.66     4617.16    262.37 o 
   7  18   4     2137.64     2665.11    315.77 o 
   8  18   4      441.98      349.04     99.08 o 
   9  18   4      354.88      210.95     97.42 o 
  10  18   4     2799.91     2931.25    211.26 o 
  11  18   4      455.07      593.78    144.54 o 
  12  18   4      313.13      226.07    140.08 o 
  13  18   4     1187.84     1258.40    180.49 o 
 -14  19   4        4.08     -263.37    175.58 o 
 -13  19   4       65.49      -19.94    159.86 o 
 -12  19   4       20.20       31.72    215.25 o 
 -11  19   4     1445.48     1424.95    159.85 o 
 -10  19   4      850.26      909.83    139.63 o 
  -9  19   4     1062.66     1012.94    136.87 o 
  -8  19   4     1575.96     1530.77    144.37 o 
  -7  19   4      460.12      497.00    112.19 o 
  -6  19   4     2514.95     2504.86    164.73 o 
  -5  19   4        7.23      -53.85     87.45 o 
  -4  19   4     3298.81     2877.81    196.79 o 
  -3  19   4     2176.81     2074.94    143.10 o 
  -2  19   4     1392.26     1274.00    115.79 o 
  -1  19   4     1591.24     1716.61    218.97 o 
   0  19   4      136.74      155.12     76.60 o 
   1  19   4     1066.70      855.84     80.98 o 
   2  19   4       29.64       98.34     58.26 o 
   3  19   4      601.99      555.67     69.24 o 
   4  19   4      504.54      541.20     75.90 o 
   5  19   4        2.79      -68.40     72.86 o 
   6  19   4     8908.74     8771.24    334.46 o 
   7  19   4     1409.01     1725.08    214.09 o 
   8  19   4     3466.74     3459.63    263.24 o 
   9  19   4      295.67      410.07    105.95 o 
  10  19   4       58.10       59.99    119.45 o 
  11  19   4     2629.90     2512.48    307.16 o 
  12  19   4      695.00     1124.33    228.11 o 
  13  19   4      240.02      226.90    262.00 o 
 -13  20   4        3.23       96.89    175.58 o 
 -12  20   4       52.75       49.69    164.64 o 
 -11  20   4      386.77      304.49    133.74 o 
 -10  20   4     3526.02     3932.51    237.50 o 
  -9  20   4     2794.11     2617.14    189.80 o 
  -8  20   4      109.63      -87.02    105.38 o 
  -7  20   4     7586.30     7553.58    347.97 o 
  -6  20   4     3105.94     3163.27    191.16 o 
  -5  20   4     3656.28     3683.12    210.89 o 
  -4  20   4    12878.22    12527.02    510.58 o 
  -3  20   4     4724.92     4220.13    218.10 o 
  -2  20   4      926.82      758.44    100.00 o 
  -1  20   4     5841.00     5650.64    319.32 o 
   0  20   4       19.54      -44.62     72.90 o 
   1  20   4     7144.70     7391.89    247.57 o 
   2  20   4     2528.20     2778.45    126.42 o 
   3  20   4    12946.99    12766.37    396.27 o 
   4  20   4       93.60      126.79     78.14 o 
   5  20   4     1579.67     1678.04    121.55 o 
   6  20   4        2.45      -34.88     94.12 o 
   7  20   4     2961.49     2771.18    219.83 o 
   8  20   4     2496.20     2467.75    159.15 o 
   9  20   4      526.40      515.33    107.89 o 
  10  20   4      382.98      555.09    131.71 o 
  11  20   4     1440.59     1519.53    291.25 o 
  12  20   4      301.04      205.68    141.52 o 
 -13  21   4       15.90      256.34    176.08 o 
 -12  21   4     3567.74     4087.24    348.31 o 
 -11  21   4     1238.33     1120.56    157.24 o 
 -10  21   4       73.33      114.31    123.19 o 
  -9  21   4       18.24      -21.70    113.88 o 
  -8  21   4      497.02      557.49    107.08 o 
  -7  21   4     1338.03     1380.22    127.04 o 
  -6  21   4     5563.68     5822.92    289.52 o 
  -5  21   4     2090.35     1770.01    160.75 o 
  -4  21   4     2079.44     2169.96    157.11 o 
  -3  21   4     3856.30     4031.55    214.41 o 
  -2  21   4     6561.65     6527.58    297.81 o 
  -1  21   4    16081.82    14665.17    509.44 o 
   0  21   4     6464.21     6527.26    259.83 o 
   1  21   4        2.76       94.01     73.04 o 
   2  21   4     7225.59     7735.97    266.65 o 
   3  21   4     3430.15     3626.01    214.46 o 
   4  21   4      406.34      425.94     87.61 o 
   5  21   4     2823.79     2813.66    155.58 o 
   6  21   4      863.30      690.08    119.94 o 
   7  21   4      757.17      748.95    124.72 o 
   8  21   4     1194.02     1461.29    175.62 o 
   9  21   4      690.37      756.76    120.95 o 
  10  21   4       15.39      -43.14    116.34 o 
  11  21   4     1608.45     1479.95    274.75 o 
  12  21   4       15.87     -126.50    203.51 o 
 -13  22   4     2028.01     1725.85    237.94 o 
 -12  22   4      315.13      441.39    193.72 o 
 -11  22   4      202.94       76.89    180.47 o 
 -10  22   4      122.23      157.69    128.29 o 
  -9  22   4     4232.10     4011.25    310.92 o 
  -8  22   4     1456.60     1443.26    134.97 o 
  -7  22   4        3.31     -117.93     93.10 o 
  -6  22   4      415.05      449.79    100.33 o 
  -5  22   4      662.19      874.71    104.53 o 
  -4  22   4    15298.39    15303.75    535.51 o 
  -3  22   4       26.05       90.26     94.15 o 
  -2  22   4     1557.03     1567.23    133.25 o 
  -1  22   4     1896.40     1954.08    128.41 o 
   0  22   4     1435.40     1583.02    123.25 o 
   1  22   4     6127.93     5967.02    245.68 o 
   2  22   4      101.65      -15.93     73.95 o 
   3  22   4     1641.60     1497.36    116.92 o 
   4  22   4     4380.19     4606.09    208.29 o 
   5  22   4     3992.03     4317.92    203.67 o 
   6  22   4     1581.33     1717.96    157.44 o 
   7  22   4       20.14      -37.61    106.26 o 
   8  22   4      416.92      222.62    116.66 o 
   9  22   4      995.42     1180.28    150.77 o 
  10  22   4       68.62      446.15    273.95 o 
  11  22   4      662.13      689.18    197.81 o 
 -12  23   4       92.32      -16.29    146.52 o 
 -11  23   4        2.86        3.28    134.63 o 
 -10  23   4       31.00      -44.73    157.21 o 
  -9  23   4       29.84      -27.35    118.99 o 
  -8  23   4      852.80     1060.05    147.05 o 
  -7  23   4      196.77      101.19    114.52 o 
  -6  23   4      152.72       37.09     92.38 o 
  -5  23   4       74.81      170.62    153.68 o 
  -4  23   4     1243.00     1311.94    120.23 o 
  -3  23   4      437.70      356.86     92.68 o 
  -2  23   4     2427.42     2420.27    147.06 o 
  -1  23   4      237.73      185.94     81.25 o 
   0  23   4      657.32      996.08    101.25 o 
   1  23   4     2393.96     2262.79    150.19 o 
   2  23   4     6963.27     7402.00    342.11 o 
   3  23   4       12.92        6.84     77.90 o 
   4  23   4      145.18       59.18     83.41 o 
   5  23   4     1425.55     1742.07    181.60 o 
   6  23   4      308.15      280.58    134.96 o 
   7  23   4      688.14      850.37    132.04 o 
   8  23   4      350.39      415.87    123.46 o 
   9  23   4      392.48      252.21    236.77 o 
  10  23   4      138.83      -82.19    262.21 o 
  11  23   4      338.67      105.67    285.69 o 
 -12  24   4      127.88      294.16    146.34 o 
 -11  24   4        1.39      106.52    199.05 o 
 -10  24   4      221.44      147.86    136.53 o 
  -9  24   4      191.47      110.81    133.47 o 
  -8  24   4     1624.84     1660.91    171.99 o 
  -7  24   4      924.92     1053.58    127.43 o 
  -6  24   4     2774.98     2848.73    174.38 o 
  -5  24   4     1049.34     1049.22    119.86 o 
  -4  24   4     1273.67      928.95    114.40 o 
  -3  24   4     1678.61     1670.35    173.24 o 
  -2  24   4     2275.16     2146.05    141.57 o 
  -1  24   4      198.08      375.95     99.68 o 
   0  24   4        0.53      -14.34     75.92 o 
   1  24   4      134.90      125.81     99.56 o 
   2  24   4      766.60      934.75    135.46 o 
   3  24   4       86.55      119.30    136.08 o 
   4  24   4     4397.15     4578.43    445.66 o 
   5  24   4      315.60      438.87    129.02 o 
   6  24   4     1013.84     1151.36    143.90 o 
   7  24   4      520.97      732.64    133.76 o 
   8  24   4       37.43     -109.06    165.76 o 
   9  24   4      116.36       36.44    168.74 o 
  10  24   4      144.50      371.79    289.61 o 
 -11  25   4        0.47      105.55    140.50 o 
 -10  25   4      186.81       -2.02    131.22 o 
  -9  25   4      133.35      206.00    132.65 o 
  -8  25   4       97.14      -36.59    122.43 o 
  -7  25   4      598.67      623.23    119.27 o 
  -6  25   4     1477.61     1606.04    142.46 o 
  -5  25   4      249.38      229.85     98.49 o 
  -4  25   4      348.03      290.75    106.35 o 
  -3  25   4      135.37      146.05    103.61 o 
  -2  25   4      360.76      596.85    185.88 o 
  -1  25   4      643.21      483.81     96.51 o 
   0  25   4      941.04     1011.27    134.31 o 
   1  25   4     2277.02     2445.49    236.94 o 
   2  25   4       72.12     -140.76     93.84 o 
   3  25   4     4476.55     4888.72    262.38 o 
   4  25   4       36.33      150.57     99.19 o 
   5  25   4     1430.50     1358.14    124.03 o 
   6  25   4      430.10      281.04    173.75 o 
   7  25   4      145.26       57.83    167.27 o 
   8  25   4      105.21      327.84    179.62 o 
   9  25   4        6.15      -50.91    175.32 o 
  10  25   4       95.32     -273.95    266.13 o 
 -11  26   4       79.61       66.52    143.63 o 
 -10  26   4      333.97      261.61    146.58 o 
  -9  26   4      455.46      568.44    151.64 o 
  -8  26   4     2302.76     2173.30    191.82 o 
  -7  26   4      836.40      897.95    141.65 o 
  -6  26   4      248.85       77.32    105.76 o 
  -5  26   4       18.69       16.86    100.03 o 
  -4  26   4      420.50      640.70    112.15 o 
  -3  26   4      260.11       88.13    102.87 o 
  -2  26   4      844.49     1043.77    114.44 o 
  -1  26   4       16.14       11.57    147.63 o 
   0  26   4     1570.85     1656.83    220.14 o 
   1  26   4       13.18      109.07    103.58 o 
   2  26   4     1284.16     1571.11    158.25 o 
   3  26   4        0.67      -34.60    113.32 o 
   4  26   4     1891.60     1729.04    161.03 o 
   5  26   4       94.28      121.39    145.39 o 
   6  26   4      106.14      308.41    173.76 o 
   7  26   4      234.88      -27.40    171.58 o 
   8  26   4        5.35      224.12    186.66 o 
   9  26   4      516.61      425.26    213.29 o 
 -10  27   4       60.56       50.80    136.48 o 
  -9  27   4      342.74      513.70    207.79 o 
  -8  27   4     1504.92     1536.21    175.56 o 
  -7  27   4      123.49      299.49    116.42 o 
  -6  27   4       11.82       -7.79    142.07 o 
  -5  27   4        2.44       68.07    101.95 o 
  -4  27   4      224.62      324.20    107.44 o 
  -3  27   4      310.99      261.37    101.61 o 
  -2  27   4      134.20       30.83     98.59 o 
  -1  27   4       52.86      134.21    147.86 o 
   0  27   4      227.68      348.20    114.86 o 
   1  27   4     1570.71     1889.56    161.58 o 
   2  27   4       19.53       35.71    129.03 o 
   3  27   4       35.98      -79.31    101.38 o 
   4  27   4      408.62      333.45    163.62 o 
   5  27   4      761.26      841.43    309.18 o 
   6  27   4       25.48     -301.35    207.42 o 
   7  27   4      255.97       60.01    440.28 o 
   8  27   4      393.36      321.11    200.62 o 
   9  27   4      266.69      532.75    208.81 o 
  -9  28   4     1059.88     1177.08    176.71 o 
  -8  28   4     1179.43     1737.68    222.32 o 
  -7  28   4        2.84     -171.90    114.60 o 
  -6  28   4      945.41     1032.61    134.27 o 
  -5  28   4      565.25      738.81    164.92 o 
  -4  28   4       12.51       19.27    102.80 o 
  -3  28   4     3388.74     3449.31    223.82 o 
  -2  28   4      774.41      803.35    137.31 o 
  -1  28   4     2047.23     2512.19    189.95 o 
   0  28   4       65.63      297.98    119.77 o 
   1  28   4      128.81      199.72    106.08 o 
   2  28   4      388.60      651.12    180.45 o 
   3  28   4      298.36      415.81    170.96 o 
   4  28   4       82.51      166.90    164.98 o 
   5  28   4      409.40      371.79    266.13 o 
   6  28   4       55.99      -11.74    285.69 o 
   7  28   4     1349.64     1655.46    360.05 o 
   8  28   4        6.73      -15.65    179.88 o 
  -8  29   4      469.16      636.80    157.84 o 
  -7  29   4       12.07      -63.63    113.89 o 
  -6  29   4      996.61      794.31    144.79 o 
  -5  29   4       12.31      -77.34    108.64 o 
  -4  29   4      534.68      576.02    128.05 o 
  -3  29   4     2540.55     2627.41    257.69 o 
  -2  29   4        0.31      140.43    117.63 o 
  -1  29   4      447.84      321.70    164.01 o 
   0  29   4     2543.72     2589.25    193.77 o 
   1  29   4        5.13      -71.14    153.79 o 
   2  29   4     1834.92     2101.43    242.28 o 
   3  29   4      293.93      266.03    171.98 o 
   4  29   4     1067.96     1135.41    205.86 o 
   5  29   4     1008.33      767.07    320.92 o 
   6  29   4      807.44      724.02    305.26 o 
   7  29   4       81.55       93.93    289.61 o 
  -8  30   4       47.09      155.80    211.07 o 
  -7  30   4     2491.33     2735.28    192.88 o 
  -6  30   4        4.69       72.67    118.73 o 
  -5  30   4      107.77      -94.64    126.54 o 
  -4  30   4      425.28      611.43    142.56 o 
  -3  30   4        2.48      254.53    166.01 o 
  -2  30   4     1593.14     1830.23    172.75 o 
  -1  30   4       73.35       -0.74    279.82 o 
   0  30   4        4.23     -145.59    164.22 o 
   1  30   4      573.15      672.73    195.55 o 
   2  30   4       17.74       51.39    170.86 o 
   3  30   4      416.57      300.74    173.95 o 
   4  30   4       15.81      -61.28    166.43 o 
   5  30   4      352.51      113.50    297.44 o 
   6  30   4      240.57     -223.08    273.95 o 
  -6  31   4        6.65        9.09    117.21 o 
  -5  31   4        4.40      -80.76    138.70 o 
  -4  31   4      348.59      564.23    218.46 o 
  -3  31   4        6.36       69.09    171.51 o 
  -2  31   4       14.48      -54.01    179.81 o 
  -1  31   4      465.02      474.67    192.20 o 
   0  31   4        9.95      122.92    182.08 o 
   1  31   4      133.14      147.26    184.86 o 
   2  31   4     1130.51     1437.45    234.92 o 
   3  31   4       56.28      295.48    199.59 o 
   4  31   4      385.01      738.23    210.63 o 
   5  31   4       34.75     -191.77    250.47 o 
  -5  32   4        4.28       69.56    183.64 o 
  -4  32   4      386.69      245.98    194.97 o 
  -3  32   4      245.25      430.90    203.39 o 
  -2  32   4      364.69      983.36    223.40 o 
  -1  32   4       24.80      -49.23    183.27 o 
   0  32   4      291.66      318.00    194.38 o 
   1  32   4       31.11     -244.91    163.27 o 
   2  32   4       46.43      200.77    190.83 o 
   3  32   4       46.49      148.52    190.88 o 
   4  32   4      440.86      842.71    489.20 o 
  -3  33   4       85.98      247.32    205.49 o 
  -2  33   4       25.53      119.53    198.73 o 
  -1  33   4        6.38       12.15    195.55 o 
   0  33   4        4.50       39.34    183.27 o 
   1  33   4       74.79      -41.20    175.71 o 
   2  33   4       55.33     -158.40    179.35 o 
 -16   1   5     1717.08     2451.44    255.88 o 
 -15   1   5      150.71      357.67    170.18 o 
 -14   1   5        5.26       68.97    109.04 o 
 -13   1   5       53.96      207.86    103.11 o 
 -12   1   5     3949.34     3951.35    186.78 o 
 -11   1   5     4360.27     4144.86    193.72 o 
 -10   1   5      764.20      708.11    129.15 o 
  -9   1   5     1256.30     1376.27     96.86 o 
  -8   1   5     1809.05     2009.17    201.55 o 
  -7   1   5     5156.99     4966.70    190.95 o 
  -6   1   5     1446.29     1503.13     84.37 o 
  -5   1   5    20042.05    20051.49    651.71 o 
  -4   1   5      683.45      597.14     49.81 o 
  -3   1   5    15824.76    16089.89    525.80 o 
  -2   1   5     9370.41     9715.59    323.78 o 
  -1   1   5     1933.94     1986.01    107.62 o 
   0   1   5     3961.11     3886.48    206.15 o 
   1   1   5     2768.65     2801.05    163.20 o 
   2   1   5    18029.61    17890.47    839.89 o 
   3   1   5     5498.73     5774.66    305.78 o 
   4   1   5     2823.82     3294.13    203.39 o 
   5   1   5     3367.03     3442.31    221.34 o 
   6   1   5    31592.07    33585.22   1570.47 o 
   7   1   5       55.23       25.10    103.75 o 
   8   1   5      351.43      453.28    201.55 o 
   9   1   5     1447.40     1400.17    188.89 o 
  10   1   5     1601.71     1260.85    182.65 o 
  11   1   5       43.65      170.90    144.32 o 
  12   1   5      738.57      711.14    178.35 o 
  13   1   5     1413.47     1068.23    203.27 o 
  14   1   5       81.73        9.36    262.21 o 
  15   1   5     3139.85     3228.72    315.48 o 
 -16   2   5        5.44     -142.41    158.50 o 
 -15   2   5      168.77       61.04    157.67 o 
 -14   2   5       69.21      203.34    164.37 o 
 -13   2   5     1977.30     2068.29    164.12 o 
 -12   2   5       40.46      -64.57     77.49 o 
 -11   2   5      235.86      228.39     77.34 o 
 -10   2   5     1490.43     1354.43    125.24 o 
  -9   2   5      819.60     1010.04    201.55 o 
  -8   2   5     3708.94     3706.14    156.34 o 
  -7   2   5     1675.14     1744.56    101.75 o 
  -6   2   5    20234.07    21002.48    683.54 o 
  -5   2   5        2.02       17.61     41.51 o 
  -4   2   5     1435.52     1555.63    152.63 o 
  -3   2   5      605.82      722.62     51.14 o 
  -2   2   5    28270.76    29514.91    945.05 o 
  -1   2   5     2974.91     2736.38    128.87 o 
   0   2   5     5806.57     4811.46    246.29 o 
   1   2   5     3856.04     3302.54    185.35 o 
   2   2   5      196.72      153.24     62.22 o 
   3   2   5    22301.35    24224.00   1130.46 o 
   4   2   5      678.31      763.31    103.75 o 
   5   2   5     8199.05     7334.19    391.57 o 
   6   2   5      616.39      595.67    112.05 o 
   7   2   5       12.02       79.72     99.62 o 
   8   2   5     2092.96     2085.90    246.56 o 
   9   2   5     2332.48     1997.52    375.71 o 
  10   2   5     7046.45     7583.39    449.69 o 
  11   2   5      404.31      183.73    152.13 o 
  12   2   5     2813.63     3304.35    283.56 o 
  13   2   5     1606.10     1485.21    222.45 o 
  14   2   5       79.01      115.76    183.27 o 
  15   2   5      191.67      334.40    204.73 o 
 -16   3   5        3.90     -113.50    234.82 o 
 -15   3   5        4.22      182.02    151.53 o 
 -14   3   5        7.74       41.09    115.56 o 
 -13   3   5      417.22      383.62    114.30 o 
 -12   3   5     3952.09     4322.84    233.09 o 
 -11   3   5    10403.62    10559.95    377.74 o 
 -10   3   5     1614.56     1585.78    103.75 o 
  -9   3   5      206.79      125.24     93.93 o 
  -8   3   5     5170.25     5305.46    228.95 o 
  -7   3   5    25400.26    26227.75    850.96 o 
  -6   3   5      751.20      797.00     63.65 o 
  -5   3   5      680.84      759.52     60.88 o 
  -4   3   5     7891.56     7997.99    336.57 o 
  -3   3   5    10945.26    10745.63    356.99 o 
  -2   3   5     1937.11     2140.72    129.15 o 
  -1   3   5    27757.68    28871.45   1072.96 o 
   0   3   5    17726.01    17345.82    806.65 o 
   1   3   5    40836.97    41249.79   1884.56 o 
   2   3   5     1357.50     1322.81    106.52 o 
   3   3   5       32.66      145.92     67.76 o 
   4   3   5     1770.83     1619.76    135.52 o 
   5   3   5    10293.45    10923.17    632.05 o 
   6   3   5     1063.62     1115.64    135.26 o 
   7   3   5       49.91       20.65     95.44 o 
   8   3   5      102.08       45.23    118.90 o 
   9   3   5     3701.13     3960.06    278.11 o 
  10   3   5     2727.23     2564.71    256.34 o 
  11   3   5     3950.42     4377.24    438.33 o 
  12   3   5       59.04       85.34    155.90 o 
  13   3   5     2453.64     2376.24    254.55 o 
  14   3   5      163.05      225.34    183.27 o 
  15   3   5      293.53      376.46    268.08 o 
 -16   4   5      566.52      717.25    188.34 o 
 -15   4   5       28.74      183.94    157.08 o 
 -14   4   5      470.83      696.58    223.08 o 
 -13   4   5       20.19       13.26    102.53 o 
 -12   4   5       68.86       92.96     97.14 o 
 -11   4   5       12.32       64.36    148.72 o 
 -10   4   5     1579.99     1484.84    102.28 o 
  -9   4   5     6461.22     6297.70    287.65 o 
  -8   4   5     4177.65     4148.89    172.20 o 
  -7   4   5    13006.36    13338.24    479.42 o 
  -6   4   5       25.75        0.00     47.04 o 
  -5   4   5    15667.75    16543.61    542.40 o 
  -4   4   5     1879.99     2031.57    156.54 o 
  -3   4   5    39257.62    39780.34   1267.45 o 
  -2   4   5    11743.30    12255.59    469.87 o 
  -1   4   5     3915.39     3974.72    172.25 o 
   0   4   5     6734.84     6426.84    260.64 o 
   1   4   5       14.78       56.26     53.50 o 
   2   4   5    15151.37    15354.86    727.80 o 
   3   4   5    16539.19    16781.58    796.98 o 
   4   4   5      190.99       66.18     77.34 o 
   5   4   5    18613.30    18376.75    881.40 o 
   6   4   5     2673.18     3154.71    320.94 o 
   7   4   5       16.05      224.24    102.28 o 
   8   4   5    17670.94    17437.92    968.62 o 
   9   4   5     1590.64     1566.54    307.22 o 
  10   4   5    15264.21    14204.50    734.70 o 
  11   4   5      115.43      100.80    140.89 o 
  12   4   5       36.92      184.15    153.42 o 
  13   4   5     2032.89     2333.62    257.32 o 
  14   4   5      183.71      204.95    195.68 o 
  15   4   5       47.14      251.85    191.96 o 
 -16   5   5        4.42       41.72    167.27 o 
 -15   5   5     1356.31     1309.83    197.74 o 
 -14   5   5        0.40     -171.10    138.04 o 
 -13   5   5     2612.56     2584.64    324.83 o 
 -12   5   5      158.05      -32.99    207.42 o 
 -11   5   5     5670.98     5658.77    273.67 o 
 -10   5   5     8889.55     9005.80    381.53 o 
  -9   5   5      224.61       75.49     62.22 o 
  -8   5   5     6119.59     6191.47    233.83 o 
  -7   5   5     8539.44     8365.25    294.71 o 
  -6   5   5     4944.28     4912.40    185.41 o 
  -5   5   5    56400.26    58432.00   1855.51 o 
  -4   5   5    13492.49    15394.26    503.66 o 
  -3   5   5    32211.21    34942.81   1116.62 o 
  -2   5   5    19163.99    19539.69    733.41 o 
  -1   5   5     2596.20     2722.58    207.42 o 
   0   5   5      139.71       73.09     52.83 o 
   1   5   5    11200.34    11712.74    558.92 o 
   2   5   5     3968.43     3964.09    222.66 o 
   3   5   5    33677.62    32536.19   1504.05 o 
   4   5   5     4669.73     5170.09    286.41 o 
   5   5   5      669.82      554.42    110.59 o 
   6   5   5      354.28      348.66    109.28 o 
   7   5   5    16621.74    16990.55    834.33 o 
   8   5   5     2237.27     2252.10    199.19 o 
   9   5   5      735.83      616.94    219.16 o 
  10   5   5        7.36      -92.01    129.98 o 
  11   5   5      250.45      323.53    144.32 o 
  12   5   5      309.54      224.43    154.87 o 
  13   5   5     4511.82     4634.23    351.16 o 
  14   5   5      240.33      402.96    182.58 o 
  15   5   5     2472.46     2879.80    294.64 o 
 -16   6   5       45.87      164.09    175.58 o 
 -15   6   5     2375.85     2350.08    547.91 o 
 -14   6   5      284.23      292.17    155.90 o 
 -13   6   5       64.04      220.07    142.50 o 
 -12   6   5       51.72      -65.18    131.11 o 
 -11   6   5     4672.68     4585.52    358.10 o 
 -10   6   5     4726.76     4715.97    324.83 o 
  -9   6   5     3353.72     3272.63    149.36 o 
  -8   6   5     1774.29     1685.44     96.74 o 
  -7   6   5    13409.54    13954.43    469.06 o 
  -6   6   5       46.89      127.19     47.04 o 
  -5   6   5     4297.25     4437.86    167.41 o 
  -4   6   5     4112.50     4565.25    168.81 o 
  -3   6   5    23881.71    24274.81    780.39 o 
  -2   6   5      916.91     1121.40     73.47 o 
  -1   6   5     2316.85     2320.50    114.94 o 
   0   6   5     2871.25     2407.92    120.82 o 
   1   6   5     1086.45     1013.63     87.39 o 
   2   6   5      447.05      380.60     78.27 o 
   3   6   5     9684.36     8698.28    437.22 o 
   4   6   5      289.40      168.29    113.50 o 
   5   6   5    28830.49    28507.41   1335.24 o 
   6   6   5     4387.58     4558.76    280.88 o 
   7   6   5     8215.46     8117.28    442.78 o 
   8   6   5     9361.71    10293.29    549.31 o 
   9   6   5     1447.99     1380.91    244.60 o 
  10   6   5      139.25       63.81    209.38 o 
  11   6   5     1423.03     1081.34    180.49 o 
  12   6   5       59.79      316.80    157.67 o 
  13   6   5      502.63      461.57    183.89 o 
  14   6   5      647.72      410.55    186.78 o 
  15   6   5     1171.84     1494.60    242.13 o 
 -16   7   5       74.46      169.61    295.48 o 
 -15   7   5     2032.91     2128.25    234.44 o 
 -14   7   5      471.34      172.23    154.90 o 
 -13   7   5     1951.06     2073.36    215.37 o 
 -12   7   5     5537.41     6130.58    369.06 o 
 -11   7   5     3186.46     3076.02    235.18 o 
 -10   7   5     6868.72     7289.99    399.53 o 
  -9   7   5     1843.50     2039.11    277.87 o 
  -8   7   5        6.04       60.66     88.06 o 
  -7   7   5      322.96      283.89     60.66 o 
  -6   7   5      841.04      841.26     64.99 o 
  -5   7   5     4769.78     4322.30    161.87 o 
  -4   7   5     5691.50     5709.14    202.02 o 
  -3   7   5      547.85      677.97     52.36 o 
  -2   7   5     1646.59     1597.55    105.67 o 
  -1   7   5      695.99      563.38    119.37 o 
   0   7   5    41190.45    43326.34   1600.02 o 
   1   7   5     6602.64     6414.26    264.96 o 
   2   7   5    33533.49    32212.26   1483.29 o 
   3   7   5    37630.35    38747.46   1782.17 o 
   4   7   5      898.28      889.11     88.86 o 
   5   7   5      482.04      414.33     99.51 o 
   6   7   5      166.10      161.82     94.72 o 
   7   7   5     8142.13     7994.86    437.22 o 
   8   7   5    11300.79    11437.89    597.75 o 
   9   7   5      634.51      585.03    118.19 o 
  10   7   5     3547.33     3850.61    227.08 o 
  11   7   5     5958.55     6001.64    311.60 o 
  12   7   5      374.25      469.00    134.81 o 
  13   7   5      652.79      843.87    157.01 o 
  14   7   5      201.00      207.71    184.86 o 
 -16   8   5       12.64      113.05    182.08 o 
 -15   8   5        8.34     -185.98    158.96 o 
 -14   8   5      762.53      774.66    195.68 o 
 -13   8   5      252.89      239.22    162.42 o 
 -12   8   5       22.38     -110.12    140.89 o 
 -11   8   5      370.95      434.07    189.81 o 
 -10   8   5      544.08      381.43    185.90 o 
  -9   8   5     2512.97     2034.42    175.71 o 
  -8   8   5      995.21      945.40    195.68 o 
  -7   8   5     6832.99     6661.99    279.82 o 
  -6   8   5      253.14      282.42     76.32 o 
  -5   8   5      239.13      261.40     46.96 o 
  -4   8   5      546.42      472.28     47.04 o 
  -3   8   5     3279.97     3218.92    125.89 o 
  -2   8   5     2752.42     2691.76    160.46 o 
  -1   8   5        9.82       70.89     39.14 o 
   0   8   5    11833.43    11459.45    444.53 o 
   1   8   5     1514.82     1427.93     88.25 o 
   2   8   5      862.66      632.92    146.76 o 
   3   8   5     1714.51     1742.49    234.82 o 
   4   8   5     2744.40     2686.90    182.58 o 
   5   8   5     1459.85     1743.56    156.34 o 
   6   8   5      743.39      672.49    116.13 o 
   7   8   5       27.54      -16.70     79.02 o 
   8   8   5      114.78      214.80    100.10 o 
   9   8   5       77.47       75.01    101.53 o 
  10   8   5       24.03      117.48    182.63 o 
  11   8   5      124.10       38.50    108.41 o 
  12   8   5      158.92      158.60    184.05 o 
  13   8   5        4.25     -174.03    116.02 o 
  14   8   5       89.63      178.84    145.93 o 
 -16   9   5      649.09      828.55    208.81 o 
 -15   9   5      386.86      380.37    179.35 o 
 -14   9   5       38.45      159.56    193.72 o 
 -13   9   5      749.49      967.02    179.81 o 
 -12   9   5     3331.24     3356.67    260.98 o 
 -11   9   5       25.19      102.14    127.21 o 
 -10   9   5     4392.64     4171.44    275.26 o 
  -9   9   5     2345.18     2088.91    177.05 o 
  -8   9   5       14.84       30.17    150.67 o 
  -7   9   5      128.72      421.05    197.64 o 
  -6   9   5      127.11      160.46     59.51 o 
  -5   9   5     8781.12     9085.96    309.94 o 
  -4   9   5    15370.13    15613.94    509.17 o 
  -3   9   5      579.06      603.53     55.64 o 
  -2   9   5     3055.64     3046.82    139.85 o 
  -1   9   5     2827.56     2941.62    135.72 o 
   0   9   5    31838.58    32340.91   1202.56 o 
   1   9   5       91.48       -1.30     45.51 o 
   2   9   5    15707.56    15596.09    599.46 o 
   3   9   5     2840.21     2625.16    178.35 o 
   4   9   5     1367.00     1789.25    147.88 o 
   5   9   5      773.19      589.17    119.37 o 
   6   9   5      528.75      444.43    116.13 o 
   7   9   5     3213.96     3519.90    275.45 o 
   8   9   5    14264.98    13134.07    543.56 o 
   9   9   5       11.61       68.80    104.92 o 
  10   9   5     3984.79     4235.10    272.26 o 
  11   9   5     1789.42     1701.42    165.51 o 
  12   9   5     2268.64     2323.80    247.43 o 
  13   9   5      358.71      438.13    146.83 o 
  14   9   5      611.31      591.26    159.23 o 
 -16  10   5      180.27       -3.41    181.25 o 
 -15  10   5      328.40      340.04    180.87 o 
 -14  10   5      186.39      294.54    169.37 o 
 -13  10   5     2421.20     2284.05    498.99 o 
 -12  10   5     1012.58     1003.76    167.72 o 
 -11  10   5      971.99      922.47    154.68 o 
 -10  10   5      330.95       59.61    118.61 o 
  -9  10   5     6038.90     5550.98    330.62 o 
  -8  10   5     2620.44     1931.52    171.51 o 
  -7  10   5     3788.97     3795.36    483.33 o 
  -6  10   5     1038.43     1167.68    131.43 o 
  -5  10   5      960.86     1091.40     83.54 o 
  -4  10   5      911.56      893.09     77.53 o 
  -3  10   5      699.38      643.06     95.88 o 
  -2  10   5     5050.35     5207.35    219.16 o 
  -1  10   5     5757.80     5371.48    222.74 o 
   0  10   5       37.23       49.23     42.64 o 
   1  10   5     9914.95     9803.51    388.03 o 
   2  10   5     3094.90     2954.97    172.20 o 
   3  10   5    29202.75    29762.86   1380.88 o 
   4  10   5    10252.72    10460.35    520.24 o 
   5  10   5    19586.14    20973.12   1408.91 o 
   6  10   5     3404.97     2933.60    171.52 o 
   7  10   5     6499.43     6285.26    295.17 o 
   8  10   5     5946.40     6313.69    304.24 o 
   9  10   5     1728.46     1784.31    156.46 o 
  10  10   5     1200.01     1213.11    148.29 o 
  11  10   5      752.80      575.44    133.04 o 
  12  10   5      145.44      -28.23    122.36 o 
  13  10   5      503.62      690.59    156.49 o 
  14  10   5      154.87      162.22    227.34 o 
 -15  11   5       11.63      223.11    174.93 o 
 -14  11   5     1210.88     1655.45    401.15 o 
 -13  11   5     1412.55     1361.10    201.79 o 
 -12  11   5      256.86      386.33    154.68 o 
 -11  11   5        2.84       33.60    122.94 o 
 -10  11   5      609.75      607.37    185.90 o 
  -9  11   5       38.41        5.70    108.03 o 
  -8  11   5     1723.10     1493.67    164.37 o 
  -7  11   5      540.36      541.43    125.24 o 
  -6  11   5    11449.17    11138.18    774.90 o 
  -5  11   5    25060.86    25228.38   1169.01 o 
  -4  11   5     1525.16     1501.61     96.59 o 
  -3  11   5     4630.61     4845.75    269.72 o 
  -2  11   5    13754.85    13466.52    644.63 o 
  -1  11   5    24511.08    25307.78    946.98 o 
   0  11   5     1356.53     1175.21     78.50 o 
   1  11   5     7979.49     8006.14    321.36 o 
   2  11   5      166.93      140.22     72.40 o 
   3  11   5    11417.60    11647.38    459.26 o 
   4  11   5     3374.00     3339.98    212.87 o 
   5  11   5     1280.80     1460.17    184.58 o 
   6  11   5     8133.73     8091.62    353.97 o 
   7  11   5    13542.74    12732.89    524.82 o 
   8  11   5      424.29      452.00    111.18 o 
   9  11   5       99.90      152.19    108.27 o 
  10  11   5      363.67      339.85    156.04 o 
  11  11   5      461.45      456.97    134.89 o 
  12  11   5     3336.58     3506.80    235.39 o 
  13  11   5     1593.97     1744.68    348.50 o 
  14  11   5       13.96       44.03    178.73 o 
 -15  12   5       23.02     -251.62    176.11 o 
 -14  12   5      369.53      273.01    172.94 o 
 -13  12   5     2743.89     2212.10    229.57 o 
 -12  12   5     2727.58     2528.60    332.66 o 
 -11  12   5        7.19     -174.72    199.59 o 
 -10  12   5     1728.63     1446.48    170.18 o 
  -9  12   5      334.46      219.52    119.22 o 
  -8  12   5    13118.90    12751.17    633.65 o 
  -7  12   5      606.71      654.21    170.24 o 
  -6  12   5     6586.95     6319.81    347.23 o 
  -5  12   5     5615.92     5404.72    430.50 o 
  -4  12   5     5592.87     5563.43    236.40 o 
  -3  12   5     9677.98     9614.61    478.66 o 
  -2  12   5      191.97      199.14     82.88 o 
  -1  12   5      222.61      131.14    109.58 o 
   0  12   5    42995.38    45140.16   1668.81 o 
   1  12   5    11225.67    11701.12    458.98 o 
   2  12   5     1940.10     1795.11    112.60 o 
   3  12   5       71.12      142.80     62.49 o 
   4  12   5       36.86      107.72     87.14 o 
   5  12   5    22813.17    22262.37    856.14 o 
   6  12   5        3.66       35.77     87.94 o 
   7  12   5      117.84       83.21     94.42 o 
   8  12   5      550.49      649.07    117.98 o 
   9  12   5     1966.84     1899.48    167.95 o 
  10  12   5      423.64      521.19    143.74 o 
  11  12   5       93.91     -124.71    113.50 o 
  12  12   5       33.61       92.92    130.43 o 
  13  12   5     2915.31     2963.40    331.35 o 
  14  12   5        4.83      -83.22    198.57 o 
 -15  13   5      206.86      201.29    185.35 o 
 -14  13   5      535.96      557.88    387.45 o 
 -13  13   5       16.02      122.36    161.02 o 
 -12  13   5      437.88      332.66    160.51 o 
 -11  13   5      867.65      682.62    160.43 o 
 -10  13   5       59.89      159.17    125.89 o 
  -9  13   5      498.22      381.87    129.98 o 
  -8  13   5       46.77       98.12    117.39 o 
  -7  13   5     6926.73     6341.17    354.19 o 
  -6  13   5      206.03      133.56     98.21 o 
  -5  13   5     6487.87     6526.87    354.19 o 
  -4  13   5     4171.64     3903.17    375.71 o 
  -3  13   5     6450.70     6490.35    344.53 o 
  -2  13   5     9653.66     9188.07    459.28 o 
  -1  13   5      133.78       86.31     78.54 o 
   0  13   5      237.80      347.35     81.32 o 
   1  13   5     7850.30     8031.17    325.63 o 
   2  13   5     8404.69     8501.75    345.53 o 
   3  13   5     2559.93     2464.09    137.72 o 
   4  13   5      799.13      826.13     77.14 o 
   5  13   5      333.83      409.13     90.16 o 
   6  13   5        0.66      -66.25     78.06 o 
   7  13   5     2768.72     2903.10    179.25 o 
   8  13   5      731.01      889.68    106.87 o 
   9  13   5     1202.55     1428.61    151.82 o 
  10  13   5       95.93      165.37    119.22 o 
  11  13   5     2144.30     2127.96    504.33 o 
  12  13   5       71.21      349.15    139.29 o 
  13  13   5     2473.92     2558.95    264.18 o 
 -15  14   5      282.12      329.08    192.77 o 
 -14  14   5        9.17     -125.70    161.87 o 
 -13  14   5      146.43      197.64    160.51 o 
 -12  14   5      938.84     1247.53    250.47 o 
 -11  14   5      741.90      575.64    217.21 o 
 -10  14   5      521.47      604.34    151.90 o 
  -9  14   5      197.86      351.60    128.66 o 
  -8  14   5     4773.29     4960.91    307.03 o 
  -7  14   5      873.95     1078.68    297.44 o 
  -6  14   5      301.71      273.39    105.87 o 
  -5  14   5     2011.79     1775.31    156.34 o 
  -4  14   5       49.09      172.57     79.59 o 
  -3  14   5      341.53      303.11     78.65 o 
  -2  14   5     3087.91     3063.50    169.01 o 
  -1  14   5      266.25      211.41     71.84 o 
   0  14   5     4179.60     4404.91    254.42 o 
   1  14   5     3751.89     3572.12    218.41 o 
   2  14   5       35.77       69.17    101.17 o 
   3  14   5    17143.38    17734.93    682.94 o 
   4  14   5      856.09      984.60    110.72 o 
   5  14   5       91.52      187.36     68.36 o 
   6  14   5      105.66      102.17     84.34 o 
   7  14   5     6812.57     6697.01    352.56 o 
   8  14   5      349.99      217.87     93.54 o 
   9  14   5      135.76       97.99    112.46 o 
  10  14   5     2933.10     3156.43    218.89 o 
  11  14   5      222.69      254.75    132.97 o 
  12  14   5     1021.04      935.43    164.45 o 
  13  14   5      860.65     1051.98    168.64 o 
 -15  15   5       23.15        5.83    183.64 o 
 -14  15   5     1303.44     1427.21    222.66 o 
 -13  15   5       82.70      276.89    165.97 o 
 -12  15   5     1045.66      648.57    178.35 o 
 -11  15   5       20.42      -51.48    209.38 o 
 -10  15   5      628.52      580.09    148.75 o 
  -9  15   5     1189.96     1119.42    311.13 o 
  -8  15   5     5030.69     4557.79    289.18 o 
  -7  15   5      293.16      330.05    115.83 o 
  -6  15   5     5126.45     4451.43    227.92 o 
  -5  15   5      119.06      327.63     86.71 o 
  -4  15   5     9925.76     9033.59    378.72 o 
  -3  15   5     6082.80     5466.03    251.37 o 
  -2  15   5    14652.69    14327.77    561.82 o 
  -1  15   5     6298.63     5480.00    359.97 o 
   0  15   5     5528.48     5270.58    337.87 o 
   1  15   5     5046.12     4816.00    225.75 o 
   2  15   5      303.66      366.10     90.82 o 
   3  15   5     2872.06     3146.61    163.37 o 
   4  15   5     2690.39     2589.84    222.00 o 
   5  15   5      894.81      953.05    148.56 o 
   6  15   5     1714.38     1949.37    165.03 o 
   7  15   5        7.21       80.99     85.30 o 
   8  15   5      291.82      326.55    152.45 o 
   9  15   5      172.74      295.92    118.19 o 
  10  15   5      394.90      465.37    158.75 o 
  11  15   5       10.43     -174.75    116.50 o 
  12  15   5      105.46      223.03    176.18 o 
  13  15   5      165.83      402.72    150.49 o 
 -14  16   5      217.05       55.38    219.16 o 
 -13  16   5      243.09      391.36    184.01 o 
 -12  16   5      246.04      427.56    330.70 o 
 -11  16   5      636.26      645.55    165.42 o 
 -10  16   5      813.41      903.33    163.20 o 
  -9  16   5       10.14       59.24    154.59 o 
  -8  16   5      735.63      860.59    209.38 o 
  -7  16   5      730.71      785.90    114.94 o 
  -6  16   5        9.82       70.78     91.24 o 
  -5  16   5       79.24      163.19     88.73 o 
  -4  16   5       44.48       71.66     80.85 o 
  -3  16   5       14.12       28.30     75.18 o 
  -2  16   5        6.73      -23.41     72.38 o 
  -1  16   5     1248.42     1013.24     99.37 o 
   0  16   5      127.24       11.41     69.20 o 
   1  16   5     1801.46     1377.53    110.91 o 
   2  16   5        2.42       12.64     70.10 o 
   3  16   5        4.71       13.47     81.32 o 
   4  16   5      123.21      207.19     68.07 o 
   5  16   5       36.55      -19.84     88.12 o 
   6  16   5       23.80      -93.31     66.41 o 
   7  16   5      283.24      150.47     87.98 o 
   8  16   5       26.69        7.12     85.97 o 
   9  16   5      237.79      -61.87    114.24 o 
  10  16   5       32.34      -50.17    113.53 o 
  11  16   5      301.99      172.42    134.35 o 
  12  16   5        0.36      168.20    133.05 o 
  13  16   5        0.73      -96.03    135.47 o 
 -14  17   5      403.72      193.01    192.20 o 
 -13  17   5      168.13      538.92    182.58 o 
 -12  17   5       12.54      246.56    157.74 o 
 -11  17   5       30.64       80.89    187.85 o 
 -10  17   5      275.82      188.08    211.34 o 
  -9  17   5      232.34      346.66    134.02 o 
  -8  17   5     4001.04     4180.36    231.71 o 
  -7  17   5      337.02      122.49    100.04 o 
  -6  17   5     3146.25     2804.25    176.93 o 
  -5  17   5     3037.96     2561.11    162.29 o 
  -4  17   5      798.33      736.28    102.51 o 
  -3  17   5      325.98      356.54    110.79 o 
  -2  17   5     2940.63     2772.67    163.06 o 
  -1  17   5     2654.21     2939.06    167.80 o 
   0  17   5     8436.12     7823.63    405.35 o 
   1  17   5      132.90       76.21     91.81 o 
   2  17   5     2631.57     2492.06    230.83 o 
   3  17   5     2695.13     2729.41    137.03 o 
   4  17   5      648.86      661.47     94.17 o 
   5  17   5      674.67      673.16    104.23 o 
   6  17   5     1063.15     1012.00     98.39 o 
   7  17   5     1217.55     1372.51    122.49 o 
   8  17   5     3040.07     3245.54    177.94 o 
   9  17   5      319.97      611.46    129.94 o 
  10  17   5       14.15      187.70    126.82 o 
  11  17   5        3.63      -67.02    129.78 o 
  12  17   5       68.19      -78.33    151.29 o 
 -14  18   5      187.67      573.12    203.39 o 
 -13  18   5      227.01      193.35    167.27 o 
 -12  18   5        2.46     -116.87    149.89 o 
 -11  18   5     1145.88     1087.56    191.60 o 
 -10  18   5     2307.41     2139.21    219.37 o 
  -9  18   5      239.52       66.76    139.24 o 
  -8  18   5     6022.68     5208.55    343.04 o 
  -7  18   5     3468.67     3185.39    254.67 o 
  -6  18   5     3769.03     4115.61    222.57 o 
  -5  18   5      144.03      171.57     96.11 o 
  -4  18   5      103.51      103.96     90.16 o 
  -3  18   5     3253.01     2894.64    173.45 o 
  -2  18   5     5770.44     5502.69    259.48 o 
  -1  18   5      519.78      459.83     89.49 o 
   0  18   5     3713.32     3681.82    193.24 o 
   1  18   5      123.33       86.86     75.16 o 
   2  18   5     4044.45     4133.67    207.39 o 
   3  18   5      178.47      273.23     70.73 o 
   4  18   5      979.57     1112.15    109.98 o 
   5  18   5     1817.15     2004.22    165.22 o 
   6  18   5     1134.98     1053.00    130.80 o 
   7  18   5      257.40      189.74    105.63 o 
   8  18   5     1395.95     1334.60    135.57 o 
   9  18   5      114.49      183.56    118.37 o 
  10  18   5      528.85      571.59    135.11 o 
  11  18   5       35.49        0.81    130.23 o 
  12  18   5      368.84      650.23    215.06 o 
 -13  19   5       53.87      227.29    254.39 o 
 -12  19   5      842.63      831.50    189.19 o 
 -11  19   5      145.41      402.00    166.04 o 
 -10  19   5      925.17     1386.53    194.97 o 
  -9  19   5      527.36      630.05    131.44 o 
  -8  19   5     1314.88     1366.00    291.53 o 
  -7  19   5     4475.42     4069.23    231.09 o 
  -6  19   5     1558.72     1627.28    148.27 o 
  -5  19   5      378.97      552.03    106.73 o 
  -4  19   5    15711.52    15646.82    623.57 o 
  -3  19   5     2948.14     2826.90    267.21 o 
  -2  19   5      148.57      101.79     86.96 o 
  -1  19   5      167.85      163.59     84.13 o 
   0  19   5        8.54      -16.53     79.69 o 
   1  19   5    13962.92    13385.56    678.70 o 
   2  19   5      371.71      270.36     83.54 o 
   3  19   5     1402.97     1334.34    189.05 o 
   4  19   5     2758.34     2547.75    183.57 o 
   5  19   5       44.80      170.11    101.52 o 
   6  19   5      735.33      648.97    120.77 o 
   7  19   5       13.41     -123.24    101.05 o 
   8  19   5      190.83      208.18    151.10 o 
   9  19   5     7269.07     7380.49    359.58 o 
  10  19   5       55.83       87.41    123.14 o 
  11  19   5     1204.27     1237.63    212.87 o 
  12  19   5       23.70      156.76    141.38 o 
 -13  20   5       82.01     -165.27    175.58 o 
 -12  20   5     1783.04     1444.39    229.69 o 
 -11  20   5     1306.61      932.92    273.95 o 
 -10  20   5       49.78      101.46    127.37 o 
  -9  20   5      312.74      403.38    167.03 o 
  -8  20   5       18.75      260.98    115.71 o 
  -7  20   5      226.39      193.57    108.53 o 
  -6  20   5      116.59       52.78    103.89 o 
  -5  20   5       12.56       65.58     98.04 o 
  -4  20   5     3218.06     3006.36    188.02 o 
  -3  20   5      838.43     1199.65    121.75 o 
  -2  20   5        9.64       54.61     85.46 o 
  -1  20   5     2689.97     2426.15    212.09 o 
   0  20   5     2879.22     2920.52    209.62 o 
   1  20   5     2268.17     2031.20    163.28 o 
   2  20   5     2381.35     2089.77    142.51 o 
   3  20   5     1674.19     1450.25    106.42 o 
   4  20   5     1499.27     1179.73     94.75 o 
   5  20   5     4779.75     4817.49    255.10 o 
   6  20   5      487.31      359.54    111.45 o 
   7  20   5     2115.79     2106.27    175.40 o 
   8  20   5     2459.63     2194.70    393.69 o 
   9  20   5        3.39      235.08    122.92 o 
  10  20   5     1658.53     1891.02    185.59 o 
  11  20   5      774.84      856.69    157.65 o 
 -13  21   5     1160.60      984.46    210.10 o 
 -12  21   5       17.81       49.47    172.54 o 
 -11  21   5      239.01      531.11    179.30 o 
 -10  21   5      365.39      262.41    126.94 o 
  -9  21   5      654.04      487.62    128.44 o 
  -8  21   5        1.54       54.32    116.55 o 
  -7  21   5     1547.03     1410.86    149.00 o 
  -6  21   5      102.19       72.80    108.27 o 
  -5  21   5     9448.23    10000.37    432.13 o 
  -4  21   5      349.11      566.11    112.62 o 
  -3  21   5     7489.07     7766.54    347.01 o 
  -2  21   5       17.07       -7.97     87.73 o 
  -1  21   5      162.75      174.76     85.43 o 
   0  21   5     2526.85     2006.07    146.50 o 
   1  21   5     3116.15     3212.22    185.70 o 
   2  21   5     1660.43     1682.25    212.02 o 
   3  21   5      697.69      730.44     83.30 o 
   4  21   5      104.61       78.03     81.54 o 
   5  21   5      175.51      128.87     85.57 o 
   6  21   5       68.88       58.74    103.57 o 
   7  21   5     1205.28     1275.06    198.14 o 
   8  21   5      281.42      299.50    128.77 o 
   9  21   5     1644.83     1659.49    200.20 o 
  10  21   5      709.31      618.26    281.78 o 
  11  21   5       94.22      264.81    169.39 o 
 -12  22   5        3.33      -95.00    156.19 o 
 -11  22   5      102.64      -97.17    180.03 o 
 -10  22   5      319.99      323.85    134.28 o 
  -9  22   5       28.39       16.08    120.99 o 
  -8  22   5       35.16      237.37    193.11 o 
  -7  22   5      219.34      315.14    123.24 o 
  -6  22   5     2047.06     2343.32    173.78 o 
  -5  22   5     1280.39     1024.02    160.19 o 
  -4  22   5     3182.22     2759.41    266.52 o 
  -3  22   5      632.83      738.45    153.76 o 
  -2  22   5       34.04       -2.56     86.99 o 
  -1  22   5     1446.84     1351.25    129.72 o 
   0  22   5     1761.81     1551.36    132.91 o 
   1  22   5        7.48       18.28     83.87 o 
   2  22   5     1361.69     1256.44    111.22 o 
   3  22   5     2821.50     2353.66    194.27 o 
   4  22   5      600.60      610.59    132.85 o 
   5  22   5     8176.89     7948.04    320.89 o 
   6  22   5     1034.32     1114.63    141.11 o 
   7  22   5     1208.93     1364.07    154.24 o 
   8  22   5     1030.70     1349.16    161.18 o 
   9  22   5       13.29      -70.30    120.23 o 
  10  22   5       15.80      -25.83    199.59 o 
  11  22   5      417.32      501.68    175.49 o 
 -12  23   5      487.49      500.94    185.41 o 
 -11  23   5      416.92      587.53    178.84 o 
 -10  23   5      965.77     1293.69    166.58 o 
  -9  23   5        3.15      -62.96    125.46 o 
  -8  23   5      126.76     -120.65    120.39 o 
  -7  23   5      903.53     1027.27    143.60 o 
  -6  23   5      623.47      545.25    130.49 o 
  -5  23   5     1016.68      876.19    179.99 o 
  -4  23   5      389.18      418.59    114.01 o 
  -3  23   5      576.06      552.74    111.15 o 
  -2  23   5     1451.62     1234.28    131.47 o 
  -1  23   5     9233.03     9101.68    436.91 o 
   0  23   5     3400.30     3264.04    223.25 o 
   1  23   5      406.22      395.30     91.15 o 
   2  23   5     1844.43     1975.78    163.74 o 
   3  23   5     2755.72     2761.93    444.36 o 
   4  23   5        2.43      100.32     87.47 o 
   5  23   5      253.80      275.62     98.17 o 
   6  23   5        1.92      -75.64    158.96 o 
   7  23   5      944.83      980.51    145.72 o 
   8  23   5     2707.30     2815.62    241.28 o 
   9  23   5      108.81       -3.86    124.12 o 
  10  23   5       54.32       65.07    152.71 o 
 -11  24   5      148.89      194.04    149.47 o 
 -10  24   5      286.75       79.70    134.97 o 
  -9  24   5      834.09     1033.38    160.88 o 
  -8  24   5     2194.17     2043.97    162.06 o 
  -7  24   5      212.06      171.61    108.71 o 
  -6  24   5     2327.51     2749.38    327.94 o 
  -5  24   5       33.11       62.70    112.83 o 
  -4  24   5       72.84       71.64    103.96 o 
  -3  24   5       30.32        6.39     86.72 o 
  -2  24   5      589.59      980.97    244.77 o 
  -1  24   5      383.61      199.85    116.29 o 
   0  24   5     1538.36     1744.39    293.08 o 
   1  24   5      280.27      280.17     90.51 o 
   2  24   5      264.24      329.67    112.93 o 
   3  24   5       14.45      -65.03    143.55 o 
   4  24   5      412.29      225.86    168.54 o 
   5  24   5        3.20       28.31    105.05 o 
   6  24   5     1276.43     1324.30    156.56 o 
   7  24   5      319.72      269.70    125.45 o 
   8  24   5      884.56     1209.79    160.09 o 
   9  24   5       71.12      173.10    130.20 o 
  10  24   5        4.75     -328.74    250.47 o 
 -11  25   5       32.98       98.67    156.62 o 
 -10  25   5      158.29      389.79    170.10 o 
  -9  25   5       43.11       18.84    124.34 o 
  -8  25   5       73.90      -46.64    142.90 o 
  -7  25   5      883.59     1205.09    137.41 o 
  -6  25   5       78.36       39.82    194.48 o 
  -5  25   5        6.81      -22.17     97.37 o 
  -4  25   5     1755.13     1738.77    221.12 o 
  -3  25   5       13.23     -101.75     95.93 o 
  -2  25   5      837.77      758.64    111.16 o 
  -1  25   5      134.55     -126.16     84.11 o 
   0  25   5     2446.03     2485.42    155.82 o 
   1  25   5      152.67      179.07    109.55 o 
   2  25   5     2176.84     2016.04    234.43 o 
   3  25   5      633.82      379.51    115.50 o 
   4  25   5      649.13      673.28    126.24 o 
   5  25   5      121.92       87.28    126.65 o 
   6  25   5     1639.26     1733.66    233.36 o 
   7  25   5       27.49        3.43    120.53 o 
   8  25   5     1179.44     1518.24    428.54 o 
   9  25   5      297.23      247.44    182.77 o 
 -10  26   5      775.81      818.57    165.41 o 
  -9  26   5      671.03      677.73    156.46 o 
  -8  26   5      881.55     1130.69    172.42 o 
  -7  26   5     1760.16     1862.04    158.59 o 
  -6  26   5     1103.40     1120.05    133.42 o 
  -5  26   5      146.36      156.34    151.23 o 
  -4  26   5        2.45       79.37    110.43 o 
  -3  26   5       21.98       17.90     95.52 o 
  -2  26   5      518.54      644.88    153.84 o 
  -1  26   5     4705.82     4680.19    225.14 o 
   0  26   5      938.43     1244.09    315.37 o 
   1  26   5      127.22       85.82    122.75 o 
   2  26   5      239.81       -3.38    108.27 o 
   3  26   5      335.39      475.82    280.04 o 
   4  26   5      126.79      259.02    145.92 o 
   5  26   5      372.91      511.35    244.60 o 
   6  26   5     1340.09     1647.91    169.49 o 
   7  26   5      519.09      938.28    365.92 o 
   8  26   5      251.09      208.28    189.55 o 
  -9  27   5      178.11      183.30    148.39 o 
  -8  27   5     1866.59     2232.53    206.04 o 
  -7  27   5      531.02      408.18    155.25 o 
  -6  27   5     1463.77     1481.57    164.72 o 
  -5  27   5     1693.23     1832.99    151.50 o 
  -4  27   5      247.11      220.59    121.43 o 
  -3  27   5       74.38       47.91     98.14 o 
  -2  27   5     3440.55     3411.33    471.05 o 
  -1  27   5      644.96      371.13    126.00 o 
   0  27   5      152.84      230.68    120.52 o 
   1  27   5      100.04      145.42    119.14 o 
   2  27   5      791.87      656.61    131.58 o 
   3  27   5      261.62      433.72    123.69 o 
   4  27   5      445.38      536.88    128.76 o 
   5  27   5       17.56      -36.96    138.67 o 
   6  27   5       14.82     -293.52    258.30 o 
   7  27   5     2127.61     1935.40    249.06 o 
   8  27   5      172.84     -168.01    416.80 o 
  -9  28   5      157.19      325.51    149.65 o 
  -8  28   5       18.70      -83.77    132.91 o 
  -7  28   5      644.47      806.86    136.47 o 
  -6  28   5        0.42      135.19    115.13 o 
  -5  28   5     1366.66     1506.65    150.17 o 
  -4  28   5      174.07      107.21    107.00 o 
  -3  28   5     1453.49     1526.99    286.12 o 
  -2  28   5     1254.11     1209.84    154.65 o 
  -1  28   5       78.70     -120.32    112.04 o 
   0  28   5      705.47      656.70    136.35 o 
   1  28   5        0.11      -72.75    108.37 o 
   2  28   5        9.33     -160.05    106.70 o 
   3  28   5      135.38      -24.88    115.70 o 
   4  28   5      903.58      890.72    201.22 o 
   5  28   5     2264.32     1984.21    375.71 o 
   6  28   5      769.86      504.86    301.35 o 
   7  28   5        2.86       58.70    289.61 o 
  -8  29   5       56.42      -51.05    144.23 o 
  -7  29   5      419.96      511.05    136.86 o 
  -6  29   5       69.86      120.30    124.13 o 
  -5  29   5     1972.29     2228.30    295.76 o 
  -4  29   5     1806.69     1764.73    217.62 o 
  -3  29   5      778.23      717.01    230.42 o 
  -2  29   5       10.69       23.11    121.33 o 
  -1  29   5        0.40      -19.31    116.63 o 
   0  29   5      523.80      373.36    129.21 o 
   1  29   5      607.78      665.54    253.73 o 
   2  29   5      312.78      245.47    127.13 o 
   3  29   5       60.78      306.68    187.13 o 
   4  29   5     1041.52     1291.28    483.33 o 
   5  29   5       50.28        3.91    285.69 o 
   6  29   5       20.54      246.56    293.52 o 
  -7  30   5       28.83     -169.75    118.37 o 
  -6  30   5      879.76      725.71    140.71 o 
  -5  30   5     1477.75     1122.40    145.10 o 
  -4  30   5      117.89      -59.40    141.30 o 
  -3  30   5      527.01      475.00    178.61 o 
  -2  30   5      136.09      201.79    130.37 o 
  -1  30   5      146.50      122.62    127.60 o 
   0  30   5      544.22      479.51    137.58 o 
   1  30   5       81.80     -209.38    166.37 o 
   2  30   5     1285.17     1551.29    240.52 o 
   3  30   5      840.61      726.92    208.75 o 
   4  30   5       91.31      -45.65    236.77 o 
   5  30   5      225.44     -160.46    281.78 o 
  -5  31   5       49.73      228.50    121.31 o 
  -4  31   5      466.58      436.32    146.18 o 
  -3  31   5       25.65      159.73    134.02 o 
  -2  31   5      212.28      456.83    139.19 o 
  -1  31   5        1.41     -194.50    130.71 o 
   0  31   5       95.75     -287.65    191.77 o 
   1  31   5     1049.09      950.30    215.00 o 
   2  31   5       55.38      218.12    200.24 o 
   3  31   5        9.06      271.25    191.12 o 
   4  31   5      211.60      -70.45    262.21 o 
  -4  32   5       28.22       92.05    136.67 o 
  -3  32   5      248.67      294.07    179.08 o 
  -2  32   5      113.74      462.32    199.93 o 
  -1  32   5       58.55     -198.59    176.53 o 
   0  32   5        0.93     -251.25    199.59 o 
   1  32   5       13.46       27.90    193.72 o 
   2  32   5       80.73       34.39    194.97 o 
 -16   0   6     3490.26     3514.44    422.67 o 
 -15   0   6     2538.82     2845.21    367.88 o 
 -14   0   6     2570.89     3087.85    371.79 o 
 -13   0   6     1001.90     1307.15    172.20 o 
 -12   0   6      802.28      810.12    144.80 o 
 -11   0   6    10644.54    11326.03    575.30 o 
 -10   0   6      124.55      262.21    109.58 o 
  -9   0   6     2058.94     1706.34    156.55 o 
  -8   0   6     3140.11     3483.13    215.25 o 
  -7   0   6    12348.84    13185.00    630.09 o 
  -6   0   6      139.34      113.50     78.27 o 
  -5   0   6     7648.32     7995.54    395.28 o 
  -4   0   6    11932.20    12554.91    594.87 o 
  -3   0   6    16262.46    17822.65    825.78 o 
  -2   0   6    20992.87    19865.56    915.79 o 
  -1   0   6     2224.56     2794.33    234.82 o 
   0   0   6     3459.01     3858.83    297.44 o 
   1   0   6    10314.12    10175.43    700.54 o 
   2   0   6   128784.40   126394.46   8097.29 o 
   3   0   6     8755.23     8246.01    594.87 o 
   4   0   6    41632.70    40478.64   2645.61 o 
   5   0   6     6101.71     6038.73    477.46 o 
   6   0   6    11297.51    11823.06    853.17 o 
   7   0   6      397.18      219.16    168.29 o 
   8   0   6     3323.72     3021.32    332.66 o 
   9   0   6     1050.26      982.32    250.47 o 
  10   0   6     8703.92     8750.87    724.02 o 
  11   0   6        3.50      242.64    215.25 o 
  12   0   6     2733.12     3252.22    414.84 o 
  13   0   6       42.16      -11.74    246.56 o 
  14   0   6     2641.50     2911.74    430.50 o 
 -16   1   6        0.30      305.26    246.56 o 
 -15   1   6       92.07      324.15    448.11 o 
 -14   1   6       64.92       35.54    260.26 o 
 -13   1   6     3314.18     3681.23    311.13 o 
 -12   1   6      416.86      279.86     87.14 o 
 -11   1   6       39.46       74.15    119.37 o 
 -10   1   6     1378.32     1247.60     99.62 o 
  -9   1   6      222.86      136.98     74.36 o 
  -8   1   6      626.75      442.80     71.95 o 
  -7   1   6       11.29       96.64     53.91 o 
  -6   1   6    11706.86    11864.19    402.64 o 
  -5   1   6    14963.91    15932.15    525.80 o 
  -4   1   6    10342.28    10416.15    351.45 o 
  -3   1   6     2096.42     2250.77    102.39 o 
  -2   1   6     4500.55     4225.06    174.16 o 
  -1   1   6     4329.21     4527.90    198.36 o 
   0   1   6    21026.95    19462.59    907.69 o 
   1   1   6      528.13      313.39     71.79 o 
   2   1   6      158.31      280.66     77.34 o 
   3   1   6     1111.00     1124.92    127.19 o 
   4   1   6      687.73      632.81    105.16 o 
   5   1   6     4190.18     4380.16    271.16 o 
   6   1   6       59.87      -35.39     97.98 o 
   7   1   6     1595.48     1327.52    156.34 o 
   8   1   6      351.69      347.75    134.20 o 
   9   1   6     6068.50     5757.42    363.84 o 
  10   1   6     2827.92     3016.58    261.42 o 
  11   1   6      265.95      449.61    240.69 o 
  12   1   6      483.26      489.44    183.89 o 
  13   1   6      119.11      377.62    186.66 o 
  14   1   6      748.31      750.09    200.62 o 
 -16   2   6     1384.72     1455.87    320.92 o 
 -15   2   6     1758.55     1549.80    320.92 o 
 -14   2   6      258.68      219.46    116.16 o 
 -13   2   6      317.11      449.18    120.82 o 
 -12   2   6     2654.60     2702.87    221.12 o 
 -11   2   6     3678.74     3555.12    171.58 o 
 -10   2   6       62.07      115.45     71.95 o 
  -9   2   6      534.15      575.81     78.83 o 
  -8   2   6    11717.77    12010.89    413.71 o 
  -7   2   6     2049.53     2118.90    107.93 o 
  -6   2   6     6030.40     5857.84    218.62 o 
  -5   2   6     2417.76     2620.24    116.23 o 
  -4   2   6     4571.78     4377.39    166.04 o 
  -3   2   6    28756.80    29864.72    960.27 o 
  -2   2   6    13079.20    13119.04    434.47 o 
  -1   2   6    14958.42    15736.19    600.18 o 
   0   2   6     4011.61     3556.71    369.84 o 
   1   2   6    38892.21    39030.88   1790.47 o 
   2   2   6      613.34      579.81     86.10 o 
   3   2   6     3493.89     3385.66    208.92 o 
   4   2   6     6377.53     6107.33    491.16 o 
   5   2   6     7275.34     6818.13    968.62 o 
   6   2   6     7919.48     8557.12    459.36 o 
   7   2   6     1015.48      901.69    146.36 o 
   8   2   6      915.90     1062.04    156.34 o 
   9   2   6     4304.25     3921.91    585.09 o 
  10   2   6     3106.63     3398.85    276.69 o 
  11   2   6       82.15     -140.74    143.58 o 
  12   2   6     1284.95     1205.29    217.12 o 
  13   2   6       43.24      314.18    180.54 o 
  14   2   6     1870.23     2273.72    275.26 o 
 -16   3   6       94.13      207.42    254.39 o 
 -15   3   6      944.14     1090.33    193.48 o 
 -14   3   6     2760.24     2837.22    251.78 o 
 -13   3   6      513.79      361.45    143.19 o 
 -12   3   6      285.67      162.62    115.45 o 
 -11   3   6      362.64      447.08    101.28 o 
 -10   3   6        1.95       33.60     97.84 o 
  -9   3   6        0.13      -35.96     66.24 o 
  -8   3   6      631.69      575.82     76.32 o 
  -7   3   6     2227.86     2277.57    114.82 o 
  -6   3   6     1440.24     1571.57     97.84 o 
  -5   3   6      331.89      439.80     74.36 o 
  -4   3   6      911.93      945.47     66.42 o 
  -3   3   6       38.12       82.19     44.28 o 
  -2   3   6      354.80      326.59     95.88 o 
  -1   3   6    49346.33    50084.91   1849.79 o 
   0   3   6      323.30      362.18     69.02 o 
   1   3   6    13870.48    13373.44    639.24 o 
   2   3   6     3125.89     3261.60    199.19 o 
   3   3   6        3.07      170.24    123.28 o 
   4   3   6    10478.90    10702.31    538.20 o 
   5   3   6     2416.28     1900.01    161.87 o 
   6   3   6      533.14      492.85    116.13 o 
   7   3   6    16881.91    17045.55    844.03 o 
   8   3   6     8560.78     7844.23   1087.99 o 
   9   3   6     5360.69     4814.96    322.32 o 
  10   3   6     5325.02     5031.58    345.89 o 
  11   3   6      384.48      320.76    166.59 o 
  12   3   6      576.65      723.88    188.12 o 
  13   3   6       74.52      122.87    178.09 o 
  14   3   6       23.60      -10.91    182.39 o 
 -16   4   6      299.34      708.37    289.61 o 
 -15   4   6      603.03      427.23    167.72 o 
 -14   4   6       16.70       69.58    149.13 o 
 -13   4   6       28.66     -159.57    189.81 o 
 -12   4   6     1093.21     1225.68    170.24 o 
 -11   4   6     4298.91     4341.29    228.60 o 
 -10   4   6     1201.50     1302.39    102.28 o 
  -9   4   6    11893.06    12067.64    419.25 o 
  -8   4   6     5082.17     5292.79    344.40 o 
  -7   4   6    14046.10    14313.82    481.38 o 
  -6   4   6       18.56       62.72     68.49 o 
  -5   4   6     1938.26     1910.35     97.98 o 
  -4   4   6      934.33      909.56     66.42 o 
  -3   4   6    24777.55    24478.90    791.46 o 
  -2   4   6    15269.23    16737.79    637.12 o 
  -1   4   6    29512.94    30082.48   1121.47 o 
   0   4   6      588.17      595.68     70.45 o 
   1   4   6      448.21      368.01     74.11 o 
   2   4   6       29.31      189.85    105.67 o 
   3   4   6       20.80      -11.90     69.02 o 
   4   4   6     1093.35     1000.81    118.90 o 
   5   4   6      925.37      813.19    146.76 o 
   6   4   6     4372.94     4415.39    647.71 o 
   7   4   6     1103.70     1343.65    164.50 o 
   8   4   6     1566.29     1485.53    175.32 o 
   9   4   6     8343.77     7455.92    440.01 o 
  10   4   6      816.96      532.94    163.80 o 
  11   4   6     5140.21     4503.49    319.42 o 
  12   4   6      566.77      722.95    159.28 o 
  13   4   6        7.51      110.73    144.20 o 
  14   4   6       53.84      -63.79    256.34 o 
 -16   5   6     1654.23     1403.71    219.37 o 
 -15   5   6      140.64      246.98    166.59 o 
 -14   5   6      483.43      818.94    180.87 o 
 -13   5   6     1785.59     2402.98    225.22 o 
 -12   5   6      336.86       88.97    183.94 o 
 -11   5   6      515.82      618.44    252.43 o 
 -10   5   6     1654.22     1789.41    139.69 o 
  -9   5   6     5732.76     5715.69    225.53 o 
  -8   5   6     1025.03      800.55     78.83 o 
  -7   5   6      259.53      301.35     60.88 o 
  -6   5   6    10718.12    11432.96    388.81 o 
  -5   5   6     3636.11     3476.14    189.81 o 
  -4   5   6      238.41      294.73     64.57 o 
  -3   5   6    36535.17    38448.80   1230.09 o 
  -2   5   6     2752.65     2575.10    128.60 o 
  -1   5   6     4737.71     4688.67    204.13 o 
   0   5   6    10712.21    10464.35    424.63 o 
   1   5   6     6208.80     5868.42    306.84 o 
   2   5   6    29258.39    29738.79   1375.34 o 
   3   5   6    13595.02    14758.34    712.56 o 
   4   5   6     2370.66     2446.38    180.87 o 
   5   5   6     4253.78     4003.30    270.04 o 
   6   5   6     2198.73     1686.62    542.04 o 
   7   5   6        1.39       -3.91    146.76 o 
   8   5   6       58.85       34.55    129.15 o 
   9   5   6     2307.57     2273.22    330.10 o 
  10   5   6     1020.18     1230.91    155.42 o 
  11   5   6     1676.47     2071.32    236.60 o 
  12   5   6     4273.34     4786.73    692.71 o 
  13   5   6       21.88       13.79    173.75 o 
  14   5   6     3020.92     2816.70    292.99 o 
 -16   6   6      120.43      -12.92    174.08 o 
 -15   6   6     1237.80     1368.98    207.82 o 
 -14   6   6      487.43      678.30    176.08 o 
 -13   6   6      172.67      -97.53    139.24 o 
 -12   6   6      258.03      408.40    136.96 o 
 -11   6   6      928.97      866.06    152.13 o 
 -10   6   6    10975.46    10862.22    634.01 o 
  -9   6   6     1579.93     1293.32    230.90 o 
  -8   6   6        3.11      -54.79     93.93 o 
  -7   6   6      220.46      309.18     60.88 o 
  -6   6   6     1188.62     1153.22     80.25 o 
  -5   6   6     1392.69     1446.21     83.02 o 
  -4   6   6     9685.16     9783.46    332.08 o 
  -3   6   6      283.19      268.10     47.04 o 
  -2   6   6    11845.97    11768.52    602.70 o 
  -1   6   6      830.96      979.58    117.41 o 
   0   6   6      236.67      292.26     58.70 o 
   1   6   6     1458.88     1264.79    133.06 o 
   2   6   6      221.11      152.55     69.56 o 
   3   6   6     9984.01    10369.25    516.11 o 
   4   6   6     6374.29     5807.11    432.46 o 
   5   6   6       99.63      108.06     99.16 o 
   6   6   6      231.46      313.66    114.62 o 
   7   6   6      495.12      728.82    136.80 o 
   8   6   6      162.23      158.13    103.42 o 
   9   6   6      903.09     1126.46    313.09 o 
  10   6   6        0.19       -5.27    138.75 o 
  11   6   6       12.15      152.63    191.77 o 
  12   6   6       91.46       45.77    167.41 o 
  13   6   6      794.29      578.06    240.69 o 
  14   6   6     1154.75      931.25    216.17 o 
 -16   7   6       10.69      -58.17    172.81 o 
 -15   7   6        3.30      182.09    169.77 o 
 -14   7   6      666.41      565.50    175.32 o 
 -13   7   6      217.54       62.00    215.25 o 
 -12   7   6       11.61     -152.19    138.93 o 
 -11   7   6     2481.23     2886.39    227.99 o 
 -10   7   6       99.76       83.48    121.67 o 
  -9   7   6     1866.78     1976.29    172.94 o 
  -8   7   6     2583.51     2526.22    195.08 o 
  -7   7   6    12315.69    11881.29    469.82 o 
  -6   7   6      437.93      512.13    129.15 o 
  -5   7   6     1184.42     1333.57    154.59 o 
  -4   7   6    27076.66    27896.63    899.39 o 
  -3   7   6     1310.60     1441.87    158.50 o 
  -2   7   6    10936.94    10321.95    735.76 o 
  -1   7   6     2514.64     2584.65    201.55 o 
   0   7   6     3462.76     3378.46    291.57 o 
   1   7   6     1169.03     1009.26    107.62 o 
   2   7   6      285.44      245.32     78.54 o 
   3   7   6      504.62      382.55    172.20 o 
   4   7   6     3307.46     2998.15    203.39 o 
   5   7   6      792.65      745.55    119.00 o 
   6   7   6      514.05      483.33    121.76 o 
   7   7   6     3384.59     3576.02    208.60 o 
   8   7   6      327.39      368.08    189.81 o 
   9   7   6      174.97       32.39    213.29 o 
  10   7   6      594.07      612.23    197.64 o 
  11   7   6        2.69      -53.11    144.79 o 
  12   7   6     3978.06     4386.45    334.82 o 
  13   7   6      129.12       64.31    162.99 o 
  14   7   6      915.78     1164.23    225.53 o 
 -15   8   6        2.75       48.92    166.04 o 
 -14   8   6     2699.65     3267.04    279.13 o 
 -13   8   6      167.31      174.27    148.75 o 
 -12   8   6     1358.70     1330.86    258.30 o 
 -11   8   6       50.73       69.94    197.64 o 
 -10   8   6       62.38       60.27    117.39 o 
  -9   8   6     7012.01     6806.07    381.77 o 
  -8   8   6        2.89       49.18    105.05 o 
  -7   8   6     2243.24     1803.18    225.03 o 
  -6   8   6       67.60       92.50     64.44 o 
  -5   8   6     2366.98     2314.58    128.60 o 
  -4   8   6     1921.13     1882.32    144.80 o 
  -3   8   6     7507.42     7423.64    375.71 o 
  -2   8   6      826.97     1015.49     74.99 o 
  -1   8   6      503.51      569.84     61.40 o 
   0   8   6     2838.57     2988.29    223.08 o 
   1   8   6      513.19      523.66     67.96 o 
   2   8   6     5246.88     5115.09    279.34 o 
   3   8   6      150.72      183.11    133.06 o 
   4   8   6    16228.58    15613.60    756.84 o 
   5   8   6     2811.23     2531.14    194.97 o 
   6   8   6    15271.75    14609.57    727.81 o 
   7   8   6     3432.95     3568.60    251.65 o 
   8   8   6      995.16     1052.42    185.90 o 
   9   8   6     2929.47     2751.64    246.29 o 
  10   8   6      106.91      283.01    145.11 o 
  11   8   6       27.99       44.82    144.72 o 
  12   8   6       61.43      108.20    168.54 o 
  13   8   6      144.48     -135.28    175.32 o 
  14   8   6     1089.94      934.24    227.69 o 
 -15   9   6      673.66      762.14    197.74 o 
 -14   9   6      155.26      141.90    291.57 o 
 -13   9   6      916.77     1024.94    401.15 o 
 -12   9   6     1984.76     2026.32    208.92 o 
 -11   9   6        1.98     -156.83    111.85 o 
 -10   9   6     2684.94     2264.49    395.28 o 
  -9   9   6      829.10      909.31    139.73 o 
  -8   9   6     8555.79     8839.43    557.69 o 
  -7   9   6     3840.42     3891.78    246.25 o 
  -6   9   6     9578.50     9991.16    724.02 o 
  -5   9   6      379.96      445.34    105.67 o 
  -4   9   6     2105.15     2055.87    120.27 o 
  -3   9   6     7612.36     7231.30    296.83 o 
  -2   9   6    10091.92    10622.00    417.68 o 
  -1   9   6      379.01      429.69     59.14 o 
   0   9   6      784.11      863.68    117.41 o 
   1   9   6      356.42      351.25     70.45 o 
   2   9   6      586.46      578.10    125.24 o 
   3   9   6     1700.66     1532.33    134.84 o 
   4   9   6      226.72      496.53    185.90 o 
   5   9   6      700.55      534.36    111.85 o 
   6   9   6      126.40      165.05     91.28 o 
   7   9   6      405.87      413.66    152.63 o 
   8   9   6        2.16      217.40    128.48 o 
   9   9   6      253.94      143.42    141.05 o 
  10   9   6     2435.65     3021.30    255.88 o 
  11   9   6      323.48      471.92    164.32 o 
  12   9   6     4156.22     3935.97    385.49 o 
  13   9   6        7.50       75.94    168.32 o 
 -15  10   6      909.02      723.59    201.96 o 
 -14  10   6      281.36      343.51    175.32 o 
 -13  10   6       73.76       69.66    150.35 o 
 -12  10   6      122.04      243.05    145.27 o 
 -11  10   6      129.02       14.83    124.16 o 
 -10  10   6     1874.25     2063.36    193.71 o 
  -9  10   6      106.74      267.62    187.85 o 
  -8  10   6     4206.37     4092.04    264.27 o 
  -7  10   6      265.73      216.66    103.53 o 
  -6  10   6      378.02      266.13    138.93 o 
  -5  10   6     9533.30     9490.25    380.09 o 
  -4  10   6      393.39      382.45     65.35 o 
  -3  10   6      132.28       64.57     80.25 o 
  -2  10   6     7963.84     7567.63    716.19 o 
  -1  10   6      205.21      277.07    115.45 o 
   0  10   6      801.49      954.96     78.50 o 
   1  10   6     1108.10     1118.94     87.07 o 
   2  10   6     1930.54     2252.46    377.66 o 
   3  10   6     6304.50     5637.43    312.38 o 
   4  10   6     2590.06     2692.70    190.89 o 
   5  10   6     1101.36     1078.17    139.73 o 
   6  10   6     4585.02     4345.85    276.74 o 
   7  10   6      108.49     -152.92    101.94 o 
   8  10   6     5085.68     5521.32    350.06 o 
   9  10   6     1337.87     1497.92    190.41 o 
  10  10   6      208.50      287.43    149.13 o 
  11  10   6      584.53      439.54    164.22 o 
  12  10   6      296.56      390.82    185.90 o 
  13  10   6       54.70      -89.95    199.59 o 
 -15  11   6        0.59     -261.63    174.93 o 
 -14  11   6      169.81       47.97    191.77 o 
 -13  11   6       80.53       47.73    147.88 o 
 -12  11   6        3.16      -56.61    207.42 o 
 -11  11   6      199.57      214.18    176.11 o 
 -10  11   6     2055.13     1852.70    191.96 o 
  -9  11   6     4424.26     4468.34    290.57 o 
  -8  11   6      228.58      379.39    118.61 o 
  -7  11   6     1399.38     1295.14    152.20 o 
  -6  11   6    12767.88    12710.18    626.76 o 
  -5  11   6     2061.14     1878.60    156.34 o 
  -4  11   6      360.83      335.19     66.15 o 
  -3  11   6      706.79      584.42     99.62 o 
  -2  11   6     2296.98     2244.40    164.64 o 
  -1  11   6      488.73      285.11    148.72 o 
   0  11   6     2509.56     2744.97    139.85 o 
   1  11   6    13653.36    12713.94   1438.26 o 
   2  11   6    17217.82    16939.69    653.76 o 
   3  11   6      217.29      218.05    225.03 o 
   4  11   6       45.27     -102.61    107.62 o 
   5  11   6       28.25      105.03    102.28 o 
   6  11   6     8334.91     8946.60    478.73 o 
   7  11   6     1618.04     1900.12    328.74 o 
   8  11   6      222.78      362.26    139.73 o 
   9  11   6     2474.92     2848.81    247.57 o 
  10  11   6        0.14      -44.76    141.53 o 
  11  11   6     1143.59     1256.10    320.92 o 
  12  11   6     2856.11     3198.95    291.95 o 
  13  11   6       14.93       60.68    178.09 o 
 -15  12   6       18.21      154.59    185.90 o 
 -14  12   6       11.75      104.65    164.50 o 
 -13  12   6       22.99     -160.42    154.59 o 
 -12  12   6     1059.98      701.35    169.77 o 
 -11  12   6     2505.54     2715.47    363.97 o 
 -10  12   6      335.16      524.24    136.80 o 
  -9  12   6    18957.93    19493.17   1072.33 o 
  -8  12   6      937.77      846.17    141.05 o 
  -7  12   6    18588.09    18802.93    899.27 o 
  -6  12   6    10090.23     9537.60    492.57 o 
  -5  12   6     5493.19     5319.70    308.55 o 
  -4  12   6     1513.23     1230.89    129.98 o 
  -3  12   6     9188.63     8790.00    626.18 o 
  -2  12   6      623.47      470.39     95.44 o 
  -1  12   6     6382.99     6103.14    330.69 o 
   0  12   6        0.93      -25.34     78.54 o 
   1  12   6     9894.07     9876.46    395.23 o 
   2  12   6      748.21      704.72     80.54 o 
   3  12   6     3206.61     2725.56    195.68 o 
   4  12   6       54.89       82.36     95.20 o 
   5  12   6     1637.77     1416.33    150.65 o 
   6  12   6      236.17      217.70    114.62 o 
   7  12   6     8772.56     9191.13    496.73 o 
   8  12   6     2002.25     2193.59    208.92 o 
   9  12   6     2029.30     2433.96    229.64 o 
  10  12   6      103.53      155.29    187.85 o 
  11  12   6     3293.50     3894.77    309.80 o 
  12  12   6      152.83       74.73    172.81 o 
  13  12   6       27.76       25.88    180.03 o 
 -15  13   6      147.46      281.31    184.42 o 
 -14  13   6      203.50      242.50    183.89 o 
 -13  13   6      247.35      210.10    165.97 o 
 -12  13   6       21.66     -142.85    138.37 o 
 -11  13   6     1147.58     1336.80    190.95 o 
 -10  13   6      681.89      727.22    154.90 o 
  -9  13   6      129.39      361.14    128.66 o 
  -8  13   6       76.72      217.14    128.48 o 
  -7  13   6     1340.39     1035.56    146.67 o 
  -6  13   6    11374.69    11584.66    579.64 o 
  -5  13   6     3088.53     2747.06    211.34 o 
  -4  13   6     6407.08     6375.37    348.65 o 
  -3  13   6     2411.23     2378.02    181.25 o 
  -2  13   6       76.80      -52.74     86.88 o 
  -1  13   6    17041.49    14562.60    974.49 o 
   0  13   6     5653.93     5342.10    410.93 o 
   1  13   6     1100.88      989.13    270.04 o 
   2  13   6     2038.75     1917.40    158.67 o 
   3  13   6        7.64        9.13     93.93 o 
   4  13   6     5418.59     5294.45    379.62 o 
   5  13   6      375.10      351.78    178.07 o 
   6  13   6     1758.20     1722.27    167.41 o 
   7  13   6    10581.80    11423.53    596.36 o 
   8  13   6     1322.05     1124.33    171.31 o 
   9  13   6        7.11       59.81    136.46 o 
  10  13   6     2316.97     1887.16    293.52 o 
  11  13   6      239.50      260.59    160.22 o 
  12  13   6      276.61      192.53    178.48 o 
  13  13   6      638.09      864.07    215.85 o 
 -14  14   6      135.07       61.65    179.62 o 
 -13  14   6     2526.78     2993.80    608.57 o 
 -12  14   6       52.44      -88.07    147.57 o 
 -11  14   6       34.42       75.61    254.39 o 
 -10  14   6     2853.02     2659.91    233.73 o 
  -9  14   6     6321.67     6410.44    377.68 o 
  -8  14   6     3574.58     3312.63    242.64 o 
  -7  14   6      886.07      574.32    127.21 o 
  -6  14   6      309.49      227.66    112.55 o 
  -5  14   6     1825.46     2003.09    174.08 o 
  -4  14   6    12520.90    12396.40    611.42 o 
  -3  14   6     2207.64     1876.41    160.22 o 
  -2  14   6      892.47     1008.58    166.33 o 
  -1  14   6     3021.89     2762.23    226.99 o 
   0  14   6     2951.16     3086.34    203.05 o 
   1  14   6     5189.67     4674.98    545.95 o 
   2  14   6        8.79     -131.56     89.14 o 
   3  14   6     5259.32     5076.10    448.11 o 
   4  14   6    12673.35    12580.15    505.18 o 
   5  14   6    12915.24    14168.53    580.51 o 
   6  14   6     2137.84     2526.83    206.15 o 
   7  14   6     1084.06     1131.46    213.29 o 
   8  14   6     1139.18     1171.24    260.26 o 
   9  14   6     4734.28     5328.41    512.42 o 
  10  14   6      969.04      855.75    148.73 o 
  11  14   6      537.38      526.75    139.10 o 
  12  14   6      239.18      805.09    183.31 o 
 -14  15   6      486.37       20.67    201.55 o 
 -13  15   6      264.31      610.70    285.69 o 
 -12  15   6      225.59      256.34    171.58 o 
 -11  15   6        6.08      219.16    143.69 o 
 -10  15   6      160.56      115.94    262.21 o 
  -9  15   6       58.06      179.24    136.96 o 
  -8  15   6     1460.48     1230.24    258.30 o 
  -7  15   6      880.71      998.51    289.61 o 
  -6  15   6     3096.04     3364.24    346.36 o 
  -5  15   6     6053.29     6172.41    351.42 o 
  -4  15   6    13171.58    14055.73    964.71 o 
  -3  15   6      495.41      324.98    109.28 o 
  -2  15   6      664.89      668.08    109.28 o 
  -1  15   6       25.86      121.32     90.82 o 
   0  15   6       23.51       35.75     95.88 o 
   1  15   6     1372.35     1191.21    129.98 o 
   2  15   6      419.23      407.02    103.53 o 
   3  15   6      638.83      519.98    112.05 o 
   4  15   6     1602.69     1166.26    137.62 o 
   5  15   6      121.59      162.64    118.59 o 
   6  15   6      326.29      332.20     91.06 o 
   7  15   6      111.48      325.80    191.77 o 
   8  15   6      189.24      387.17    120.49 o 
   9  15   6      538.99      535.19    159.81 o 
  10  15   6      666.24      712.78    150.17 o 
  11  15   6      124.78      -34.69    175.14 o 
  12  15   6      623.96      858.12    172.12 o 
 -14  16   6      684.86      955.34    289.61 o 
 -13  16   6       59.51     -197.50    159.36 o 
 -12  16   6     2436.66     2311.19    239.08 o 
 -11  16   6     1068.00      920.44    175.71 o 
 -10  16   6      442.15      626.55    158.96 o 
  -9  16   6      888.24      689.15    152.20 o 
  -8  16   6     5586.66     5465.84    337.62 o 
  -7  16   6     6698.70     5973.92    351.42 o 
  -6  16   6     4663.36     4367.45    575.30 o 
  -5  16   6      856.71      939.83    158.50 o 
  -4  16   6     1766.09     1597.18    161.87 o 
  -3  16   6     1270.21     1486.73    150.67 o 
  -2  16   6     1763.49     1773.28    242.64 o 
  -1  16   6      537.88      340.49    105.16 o 
   0  16   6      286.50      258.40    144.80 o 
   1  16   6      240.80      172.31    100.75 o 
   2  16   6    22418.32    22113.84   1038.67 o 
   3  16   6       37.19      -23.83     92.68 o 
   4  16   6    24568.31    23791.23   1114.74 o 
   5  16   6     5058.43     5083.79    469.64 o 
   6  16   6     3219.54     3642.49    245.13 o 
   7  16   6      128.64      137.72    123.12 o 
   8  16   6      192.39      299.09     98.69 o 
   9  16   6     2232.23     2664.18    395.97 o 
  10  16   6     2228.41     2611.16    209.83 o 
  11  16   6      211.67      205.24    145.92 o 
  12  16   6      582.98      603.84    160.36 o 
 -13  17   6      231.04      538.81    187.63 o 
 -12  17   6      273.99      442.37    169.37 o 
 -11  17   6      874.17      694.48    201.55 o 
 -10  17   6      311.47      386.42    225.03 o 
  -9  17   6       24.55      -69.65    122.94 o 
  -8  17   6        4.47       17.79    140.89 o 
  -7  17   6     1044.30     1264.10    163.20 o 
  -6  17   6     1557.30     1767.45    175.58 o 
  -5  17   6      459.64      585.75    132.49 o 
  -4  17   6      825.74      937.86    140.81 o 
  -3  17   6        9.41       87.75    105.05 o 
  -2  17   6     1093.71     1251.10    225.03 o 
  -1  17   6        1.40       74.57    140.89 o 
   0  17   6     3120.97     3225.42    258.30 o 
   1  17   6      856.19      791.89    270.04 o 
   2  17   6     1203.43     1121.23    135.26 o 
   3  17   6      740.06      811.63    126.49 o 
   4  17   6       23.53      -73.13    100.98 o 
   5  17   6     6847.88     7207.76    391.91 o 
   6  17   6       32.27       60.66    109.76 o 
   7  17   6     3095.47     3330.63    257.85 o 
   8  17   6      586.99      803.15    114.51 o 
   9  17   6        9.13      -21.76    114.67 o 
  10  17   6      677.96      767.64    149.30 o 
  11  17   6        0.81     -192.22    128.14 o 
  12  17   6       55.37      279.17    199.56 o 
 -13  18   6     1456.98     2177.47    255.88 o 
 -12  18   6      158.88      231.09    177.05 o 
 -11  18   6      159.28      222.51    268.08 o 
 -10  18   6     1687.12     1512.77    194.73 o 
  -9  18   6      439.82      307.22    221.12 o 
  -8  18   6    11511.63    12191.22    629.57 o 
  -7  18   6     1574.08     1524.92    176.53 o 
  -6  18   6      156.70      142.87    128.12 o 
  -5  18   6       60.74      153.31    258.30 o 
  -4  18   6     3337.55     3724.79    356.14 o 
  -3  18   6     5236.83     4639.53    285.00 o 
  -2  18   6      408.40      542.87    117.00 o 
  -1  18   6      424.48      566.70    154.59 o 
   0  18   6     7646.52     7457.52    402.59 o 
   1  18   6      351.35      425.14    116.13 o 
   2  18   6        9.50       32.67    103.71 o 
   3  18   6        0.09        4.55    133.06 o 
   4  18   6     5752.96     5008.59    309.18 o 
   5  18   6     1364.89     1530.65    161.45 o 
   6  18   6       96.16     -102.09     95.20 o 
   7  18   6        1.20      109.20    148.60 o 
   8  18   6      424.22      426.90    128.75 o 
   9  18   6     1628.13     1565.15    450.07 o 
  10  18   6      878.00      979.18    183.39 o 
  11  18   6      234.43      150.71    145.45 o 
 -13  19   6      189.47      -51.54    183.94 o 
 -12  19   6       40.36      -43.96    185.90 o 
 -11  19   6     1101.90      949.85    275.91 o 
 -10  19   6       90.98      193.91    242.64 o 
  -9  19   6       17.36      147.98    139.73 o 
  -8  19   6      643.51      634.48    162.64 o 
  -7  19   6      100.54      155.43    129.69 o 
  -6  19   6     2264.82     2286.11    336.57 o 
  -5  19   6       91.86      182.46    119.22 o 
  -4  19   6     3909.79     3612.34    261.07 o 
  -3  19   6     1833.27     2053.19    152.06 o 
  -2  19   6      555.58      423.59    102.32 o 
  -1  19   6     2225.64     2643.14    167.17 o 
   0  19   6     2950.48     2844.24    205.82 o 
   1  19   6     5513.62     5839.04    333.46 o 
   2  19   6       14.98        5.49    127.19 o 
   3  19   6     2780.05     2300.28    299.39 o 
   4  19   6      401.20      372.12    127.19 o 
   5  19   6     2165.95     2041.40    179.98 o 
   6  19   6       51.59       90.01    168.29 o 
   7  19   6     3394.82     3503.35    357.14 o 
   8  19   6      678.75      730.04    255.09 o 
   9  19   6       33.80      -84.41    147.63 o 
  10  19   6       21.48       53.11    150.28 o 
  11  19   6        6.79       73.65    161.32 o 
 -12  20   6       89.92       63.50    178.07 o 
 -11  20   6      785.63      754.63    189.55 o 
 -10  20   6      491.06      697.92    174.41 o 
  -9  20   6     5505.90     6187.14    392.93 o 
  -8  20   6      528.95      524.73    161.73 o 
  -7  20   6        9.72      -21.72    135.26 o 
  -6  20   6       40.45       58.75    125.89 o 
  -5  20   6       15.04      188.63    105.71 o 
  -4  20   6     4769.26     4778.82    304.48 o 
  -3  20   6     2074.90     1863.66    289.47 o 
  -2  20   6     6926.49     7046.35    321.54 o 
  -1  20   6     8365.16     8446.16    456.74 o 
   0  20   6      730.42      642.58    154.80 o 
   1  20   6       30.81      128.26    199.59 o 
   2  20   6     2595.71     2547.51    297.44 o 
   3  20   6      363.36      491.44    135.02 o 
   4  20   6      697.85      684.84    129.27 o 
   5  20   6       51.83      -31.31    160.46 o 
   6  20   6      553.82      645.22    128.55 o 
   7  20   6      412.87      393.56    123.03 o 
   8  20   6       25.26       51.67    159.40 o 
   9  20   6     1725.50     2040.15    225.66 o 
  10  20   6      317.63      277.10    228.95 o 
  11  20   6       15.75     -230.77    161.66 o 
 -12  21   6        0.22        6.34    166.04 o 
 -11  21   6     1071.45     1060.59    198.73 o 
 -10  21   6       47.44       76.14    151.90 o 
  -9  21   6     1790.40     2028.54    223.69 o 
  -8  21   6       20.87     -192.64    136.46 o 
  -7  21   6     1506.47     1987.39    203.39 o 
  -6  21   6     1851.56     1868.26    163.96 o 
  -5  21   6        1.34     -152.80    101.87 o 
  -4  21   6      395.98      406.90    110.79 o 
  -3  21   6     1623.55     1945.08    319.17 o 
  -2  21   6      303.61      191.96     97.41 o 
  -1  21   6      418.78      469.26    107.11 o 
   0  21   6      383.22      369.75     97.97 o 
   1  21   6      716.63      774.37    109.51 o 
   2  21   6     4037.19     4741.47    292.99 o 
   3  21   6      173.54      -15.13    103.09 o 
   4  21   6      183.69      356.14    164.37 o 
   5  21   6     2281.41     2535.11    233.89 o 
   6  21   6      253.41      420.75    125.98 o 
   7  21   6      182.75      282.30    124.34 o 
   8  21   6      214.40      323.42    135.72 o 
   9  21   6      141.35      346.18    165.36 o 
  10  21   6      297.95      592.19    182.15 o 
 -12  22   6       14.46       80.49    162.15 o 
 -11  22   6       55.68      273.51    180.87 o 
 -10  22   6     1274.89     1324.34    208.96 o 
  -9  22   6       21.76     -129.56    143.82 o 
  -8  22   6      164.29      430.70    189.81 o 
  -7  22   6      802.00      688.27    138.47 o 
  -6  22   6       43.95      -93.27    108.06 o 
  -5  22   6     2392.48     2145.24    171.80 o 
  -4  22   6      114.00      285.92    109.71 o 
  -3  22   6       89.44       87.23    135.33 o 
  -2  22   6      668.58      592.51    114.35 o 
  -1  22   6     1874.60     1874.13    149.47 o 
   0  22   6        3.01       56.91     94.02 o 
   1  22   6      169.90      156.44     98.33 o 
   2  22   6      134.47      -91.48     94.42 o 
   3  22   6     1595.76     1730.86    170.18 o 
   4  22   6     3202.70     3551.03    407.02 o 
   5  22   6     1722.51     2138.39    612.48 o 
   6  22   6      128.64      -80.74    174.68 o 
   7  22   6       81.12      -57.79    118.17 o 
   8  22   6       16.01      -10.98    133.93 o 
   9  22   6       58.31       63.18    159.68 o 
  10  22   6      226.37      465.39    177.72 o 
 -11  23   6       64.25       48.86    165.76 o 
 -10  23   6     1284.37     1469.93    210.10 o 
  -9  23   6       50.72     -156.65    156.58 o 
  -8  23   6      571.11      602.61    143.00 o 
  -7  23   6      195.17      276.14    131.55 o 
  -6  23   6      687.65      910.88    139.85 o 
  -5  23   6      118.09      261.96    115.56 o 
  -4  23   6      595.49      410.78    115.12 o 
  -3  23   6      633.82      738.55    125.72 o 
  -2  23   6     1322.58     1653.56    150.78 o 
  -1  23   6        6.23     -121.11    121.81 o 
   0  23   6       21.60     -139.58     93.05 o 
   1  23   6     2340.00     2138.46    181.18 o 
   2  23   6       58.73       82.62     96.51 o 
   3  23   6      385.55      312.95    154.59 o 
   4  23   6      495.44      978.48    219.16 o 
   5  23   6       67.41      125.90    141.72 o 
   6  23   6       60.54       57.72    115.06 o 
   7  23   6       16.78      -35.58    116.31 o 
   8  23   6      118.54      125.19    128.21 o 
   9  23   6       37.84       70.75    153.13 o 
 -10  24   6        0.18      136.49    164.32 o 
  -9  24   6      261.61      568.88    180.49 o 
  -8  24   6      228.92      232.22    135.97 o 
  -7  24   6      269.53      107.15    129.59 o 
  -6  24   6       40.41       14.72    117.38 o 
  -5  24   6       63.15      -36.84    204.40 o 
  -4  24   6      538.26      571.21    124.92 o 
  -3  24   6      456.32      392.63    117.53 o 
  -2  24   6     2257.92     2254.01    171.18 o 
  -1  24   6      105.31      260.56    106.60 o 
   0  24   6      557.76      469.64    113.45 o 
   1  24   6        3.36      -18.07     95.38 o 
   2  24   6      695.22      752.94    130.48 o 
   3  24   6        2.09       48.57    105.17 o 
   4  24   6     1627.51     1999.72    485.29 o 
   5  24   6       35.83      118.14    142.53 o 
   6  24   6     1490.32     1473.43    217.31 o 
   7  24   6      331.50      408.86    140.46 o 
   8  24   6       14.70     -185.50    123.67 o 
   9  24   6       47.16      151.27    158.67 o 
 -10  25   6      885.37     1430.39    220.09 o 
  -9  25   6       12.84      185.98    172.15 o 
  -8  25   6      478.36      450.03    146.68 o 
  -7  25   6      296.01      380.31    138.97 o 
  -6  25   6      174.65      209.01    130.01 o 
  -5  25   6      400.14      408.68    131.20 o 
  -4  25   6     1660.43     1944.35    171.23 o 
  -3  25   6       49.39       63.12    109.01 o 
  -2  25   6      212.10      323.94    118.48 o 
  -1  25   6      437.68      298.98    113.91 o 
   0  25   6      740.92      699.41    120.97 o 
   1  25   6       35.45      242.94    117.94 o 
   2  25   6     1093.95     1261.16    150.97 o 
   3  25   6      130.85       24.11    123.46 o 
   4  25   6       29.16      109.36    256.34 o 
   5  25   6       64.66       98.78    149.06 o 
   6  25   6       32.19       43.32    189.04 o 
   7  25   6      518.63      581.27    149.00 o 
   8  25   6        0.02       40.85    139.69 o 
  -9  26   6       98.79      143.82    147.90 o 
  -8  26   6       69.40      103.69    118.49 o 
  -7  26   6       84.20      -23.51    111.01 o 
  -6  26   6     2230.56     2205.01    169.39 o 
  -5  26   6      417.65      324.71    134.90 o 
  -4  26   6      923.57      707.37    134.82 o 
  -3  26   6      219.28      247.64    119.87 o 
  -2  26   6     3976.53     4349.53    219.91 o 
  -1  26   6      232.86      386.25    122.05 o 
   0  26   6        0.60       -0.22    128.17 o 
   1  26   6      107.74      274.00    118.83 o 
   2  26   6        1.94        2.79    112.46 o 
   3  26   6      847.32     1283.25    186.43 o 
   4  26   6        2.50      -40.79    144.07 o 
   5  26   6       31.23      -72.42    141.18 o 
   6  26   6      755.35      630.09    193.72 o 
   7  26   6       57.25      101.90    133.73 o 
  -8  27   6       10.07     -167.34    131.16 o 
  -7  27   6       49.02       18.13    120.66 o 
  -6  27   6       11.92     -113.87    114.54 o 
  -5  27   6      248.05      651.73    131.86 o 
  -4  27   6        0.02       94.97    107.44 o 
  -3  27   6        0.10       46.20    113.28 o 
  -2  27   6       60.13      141.29    104.95 o 
  -1  27   6       15.38      147.49    104.79 o 
   0  27   6     1601.76     1693.34    196.78 o 
   1  27   6       66.32      120.17    122.48 o 
   2  27   6        1.05       49.21    167.49 o 
   3  27   6       39.09       43.98    119.13 o 
   4  27   6      223.15      163.66    128.39 o 
   5  27   6       19.79      167.22    153.46 o 
   6  27   6      592.16      932.66    185.28 o 
   7  27   6      190.56      392.42    172.76 o 
  -8  28   6       27.41       84.86    142.88 o 
  -7  28   6     1260.11     1749.03    170.60 o 
  -6  28   6        3.85       -2.45    118.64 o 
  -5  28   6      331.33      338.00    143.32 o 
  -4  28   6       33.54      -99.63    106.60 o 
  -3  28   6     1622.37     1587.94    163.51 o 
  -2  28   6     2322.70     2293.65    305.39 o 
  -1  28   6      432.78      482.26    140.00 o 
   0  28   6      466.77      550.38    131.20 o 
   1  28   6      678.56      822.41    147.29 o 
   2  28   6      402.74      745.44    205.27 o 
   3  28   6     1769.07     1886.73    182.29 o 
   4  28   6      302.81      142.96    139.78 o 
   5  28   6        2.93      -46.62    318.96 o 
   6  28   6     1092.23     1698.51    367.88 o 
  -6  29   6       42.12      -34.04    122.19 o 
  -5  29   6      564.18      720.80    139.45 o 
  -4  29   6        2.21     -107.37    114.07 o 
  -3  29   6      230.89      229.61    138.06 o 
  -2  29   6       42.50       66.15    131.21 o 
  -1  29   6     2391.58     2752.48    216.31 o 
   0  29   6      570.85      680.64    194.56 o 
   1  29   6       64.56     -163.63    120.28 o 
   2  29   6      248.00      -92.99    120.63 o 
   3  29   6      205.16      233.33    134.27 o 
   4  29   6      870.57      998.35    185.94 o 
   5  29   6       74.90      105.67    270.04 o 
  -5  30   6       77.66      107.13    125.40 o 
  -4  30   6     1614.88     1903.61    170.25 o 
  -3  30   6      196.11      235.14    139.92 o 
  -2  30   6       11.69     -140.11    128.87 o 
  -1  30   6      873.76     1036.71    165.15 o 
   0  30   6        1.81       15.39    125.49 o 
   1  30   6      939.82     1018.11    161.32 o 
   2  30   6       48.59        6.61    125.40 o 
   3  30   6      783.05      891.56    381.58 o 
  -3  31   6       54.16      -47.26    133.83 o 
  -2  31   6        1.89       83.98    136.33 o 
  -1  31   6        1.52      -14.57    134.62 o 
   0  31   6       72.16      192.00    142.93 o 
   1  31   6      206.37      509.44    143.57 o 
 -15   1   7       42.07      297.44    226.99 o 
 -14   1   7      116.88      133.06    207.42 o 
 -13   1   7        6.98      -78.07    102.81 o 
 -12   1   7     1430.02     1287.93    139.69 o 
 -11   1   7      372.73      373.81    121.32 o 
 -10   1   7     5144.78     5029.27    213.09 o 
  -9   1   7     5828.68     5630.07    401.15 o 
  -8   1   7      466.80      611.72    131.11 o 
  -7   1   7     3552.29     3806.59    191.77 o 
  -6   1   7     1691.96     1554.90     96.86 o 
  -5   1   7     2001.14     2069.37    131.11 o 
  -4   1   7     1530.62     1554.31     89.91 o 
  -3   1   7     3183.05     3393.75    142.50 o 
  -2   1   7     1247.07     1111.49     90.01 o 
  -1   1   7     1237.44     1237.98     89.77 o 
   0   1   7     8033.57     8176.33    409.57 o 
   1   1   7     3302.54     3193.08    195.08 o 
   2   1   7      631.38      650.25    180.03 o 
   3   1   7     5318.24     5503.33    510.73 o 
   4   1   7     2742.78     2496.42    387.45 o 
   5   1   7      306.07      308.48    121.32 o 
   6   1   7     2149.63     2116.95    301.35 o 
   7   1   7      363.75      522.08    134.20 o 
   8   1   7    15561.39    15928.80    806.65 o 
   9   1   7     4142.09     3536.41    275.34 o 
  10   1   7       14.23     -200.52    133.68 o 
  11   1   7     3470.75     3643.92    305.78 o 
  12   1   7       12.11      -82.74    175.71 o 
  13   1   7      377.67      373.92    203.39 o 
 -15   2   7      253.82      297.44    246.56 o 
 -14   2   7      129.95      230.90    223.08 o 
 -13   2   7       71.53     -102.34    129.27 o 
 -12   2   7     1798.46     1598.88    182.08 o 
 -11   2   7     1600.63     1769.77    168.29 o 
 -10   2   7      252.18      422.49    158.50 o 
  -9   2   7     2577.86     2851.07    213.29 o 
  -8   2   7      819.04      897.22     85.65 o 
  -7   2   7    14225.03    15397.80    517.49 o 
  -6   2   7      562.66      529.38     69.18 o 
  -5   2   7       44.56       17.66     70.45 o 
  -4   2   7     5443.04     5732.79    367.88 o 
  -3   2   7     6718.28     6784.28    243.53 o 
  -2   2   7      468.11      428.59     68.49 o 
  -1   2   7      638.07      671.84     73.85 o 
   0   2   7     3745.52     3459.08    204.73 o 
   1   2   7      262.97      232.56    119.37 o 
   2   2   7      344.33      364.58     88.04 o 
   3   2   7    10626.94    10310.34    517.47 o 
   4   2   7      682.48      630.00    152.63 o 
   5   2   7    15698.55    15552.71    767.94 o 
   6   2   7    14387.33    13977.56    702.89 o 
   7   2   7      121.81     -163.69    110.28 o 
   8   2   7     2855.08     3016.03    246.11 o 
   9   2   7        0.90     -172.28    126.49 o 
  10   2   7       29.83     -322.87    215.25 o 
  11   2   7     1586.87     1422.00    212.85 o 
  12   2   7       17.71       25.03    160.43 o 
  13   2   7     1684.53     1679.43    258.30 o 
 -15   3   7       56.81      242.64    246.56 o 
 -14   3   7        5.43       83.76    146.49 o 
 -13   3   7       79.24        9.29    136.96 o 
 -12   3   7      526.16      757.85    240.69 o 
 -11   3   7      339.52      407.59    132.49 o 
 -10   3   7     1879.64     1922.64    131.11 o 
  -9   3   7      898.61      714.72     85.65 o 
  -8   3   7     1876.78     1822.33    209.38 o 
  -7   3   7     4021.55     4194.93    459.85 o 
  -6   3   7     9642.53     9776.05    338.99 o 
  -5   3   7    25521.21    25771.27    838.51 o 
  -4   3   7      803.42      705.24     66.42 o 
  -3   3   7     1303.25     1553.76     87.14 o 
  -2   3   7      704.33      650.25     63.65 o 
  -1   3   7     9540.04     9257.90    370.68 o 
   0   3   7      406.12      420.02     82.47 o 
   1   3   7        0.74       76.24     74.56 o 
   2   3   7     1686.69     1708.47    144.80 o 
   3   3   7    11409.78    10438.59    694.67 o 
   4   3   7     2199.51     1978.91    168.54 o 
   5   3   7       16.69       46.07    170.24 o 
   6   3   7      836.87      774.61    131.43 o 
   7   3   7     7761.46     7690.73    434.45 o 
   8   3   7       64.03       36.41    230.90 o 
   9   3   7     1024.43     1080.98    175.71 o 
  10   3   7        7.67       -2.20    207.42 o 
  11   3   7     1236.83     1575.05    244.60 o 
  12   3   7     1998.70     1993.96    244.90 o 
  13   3   7     2365.29     2038.42    303.31 o 
 -15   4   7       80.90     -110.52    156.34 o 
 -14   4   7       17.61      275.18    209.38 o 
 -13   4   7      438.46      500.09    158.67 o 
 -12   4   7     1743.50     2061.51    206.15 o 
 -11   4   7       10.66       16.23    123.12 o 
 -10   4   7     1374.12     1270.06    154.97 o 
  -9   4   7      219.58      233.84     88.25 o 
  -8   4   7     6716.15     6868.23    320.92 o 
  -7   4   7     4154.46     4248.68    175.71 o 
  -6   4   7     1108.67     1150.81     84.37 o 
  -5   4   7       32.43        6.80     52.36 o 
  -4   4   7      233.41      205.62     53.91 o 
  -3   4   7     1403.92     1347.23     81.60 o 
  -2   4   7      738.46      813.72     67.76 o 
  -1   4   7      624.21      545.62     68.04 o 
   0   4   7     2428.89     2398.71    130.91 o 
   1   4   7    13860.65    14363.28    689.00 o 
   2   4   7      167.48       43.05    105.67 o 
   3   4   7     2430.06     2448.36    175.58 o 
   4   4   7     1860.00     1666.60    154.90 o 
   5   4   7    17185.94    16633.63    816.35 o 
   6   4   7     4511.65     4450.17    285.00 o 
   7   4   7      129.25      103.86    123.12 o 
   8   4   7     1157.14     1104.62    171.51 o 
   9   4   7     1121.36     1003.69    177.11 o 
  10   4   7     1609.01     1427.05    204.73 o 
  11   4   7        0.30       -8.08    150.65 o 
  12   4   7      128.24      132.61    177.71 o 
  13   4   7     3956.00     3418.45    318.96 o 
 -15   5   7      293.98      391.57    181.08 o 
 -14   5   7       62.48      -83.77    149.89 o 
 -13   5   7      181.32      245.12    254.39 o 
 -12   5   7        2.93       79.34    136.96 o 
 -11   5   7     1056.59     1048.77    322.87 o 
 -10   5   7      424.43      684.96    135.26 o 
  -9   5   7      815.84      633.94    128.66 o 
  -8   5   7      973.36     1016.86    256.34 o 
  -7   5   7    15409.46    15508.07    521.64 o 
  -6   5   7     6215.94     6332.27    235.22 o 
  -5   5   7     8450.47     8814.66    309.94 o 
  -4   5   7      141.84      164.90     51.14 o 
  -3   5   7     1058.52     1325.46     82.88 o 
  -2   5   7     7495.80     6930.67    288.11 o 
  -1   5   7      183.48       98.76    131.11 o 
   0   5   7      921.30      860.54    107.62 o 
   1   5   7    15962.74    16627.28    791.40 o 
   2   5   7       16.07      129.61    111.54 o 
   3   5   7       99.48      263.99     90.82 o 
   4   5   7     1220.63      953.61    131.11 o 
   5   5   7     3231.96     3108.62    225.22 o 
   6   5   7      526.30      555.38    127.21 o 
   7   5   7      704.80      631.42    324.83 o 
   8   5   7     1108.18     1306.36    184.01 o 
   9   5   7      221.35      105.67    143.19 o 
  10   5   7     1626.85     1459.43    332.66 o 
  11   5   7     2709.01     2927.96    272.57 o 
  12   5   7       99.89      190.16    168.74 o 
  13   5   7     2378.56     1998.13    259.03 o 
 -15   6   7      160.87      343.18    248.52 o 
 -14   6   7        5.09      123.77    154.90 o 
 -13   6   7      382.31      314.82    195.68 o 
 -12   6   7     1054.34      921.28    213.29 o 
 -11   6   7     2939.94     3109.00    244.90 o 
 -10   6   7     3880.30     3743.32    262.85 o 
  -9   6   7      717.91      682.00    129.98 o 
  -8   6   7     1248.30     1145.15    168.29 o 
  -7   6   7     1643.32     1820.79    123.06 o 
  -6   6   7      690.67      594.59     83.98 o 
  -5   6   7     6747.83     7074.61    260.19 o 
  -4   6   7     2346.46     2374.37    125.24 o 
  -3   6   7      375.93      270.62     95.88 o 
  -2   6   7    15402.80    15390.68    593.66 o 
  -1   6   7     7910.43     7973.00    325.79 o 
   0   6   7     1795.93     1775.55    111.37 o 
   1   6   7    27020.64    25358.04    955.67 o 
   2   6   7     2979.74     2858.30    191.77 o 
   3   6   7    10270.41     9588.58    488.38 o 
   4   6   7     1061.69      837.62    123.12 o 
   5   6   7      800.27      616.42    121.67 o 
   6   6   7      777.99      742.69    140.81 o 
   7   6   7      736.71      432.95    223.08 o 
   8   6   7      210.34      129.15    234.82 o 
   9   6   7     3261.57     3165.43    269.72 o 
  10   6   7     1660.43     1576.52    213.09 o 
  11   6   7       12.99      130.29    320.92 o 
  12   6   7      132.11      138.65    168.74 o 
  13   6   7       99.86      199.05    189.43 o 
 -15   7   7      209.82      -29.13    170.97 o 
 -14   7   7      901.90     1282.97    203.39 o 
 -13   7   7      291.86      384.05    158.67 o 
 -12   7   7     1592.17     1576.72    193.66 o 
 -11   7   7     4376.16     3700.02    555.73 o 
 -10   7   7      799.94      684.97    143.90 o 
  -9   7   7     3851.27     3801.67    258.74 o 
  -8   7   7      336.40      392.76    209.38 o 
  -7   7   7      654.30      719.91     92.45 o 
  -6   7   7     6053.95     6327.88    287.74 o 
  -5   7   7      220.44      172.14     99.80 o 
  -4   7   7      272.90      197.66     80.23 o 
  -3   7   7     5795.93     5538.37    207.50 o 
  -2   7   7    13585.79    13608.96    526.32 o 
  -1   7   7     6038.98     5613.75    305.26 o 
   0   7   7     1309.96     1433.15    127.19 o 
   1   7   7       62.18      115.06     65.13 o 
   2   7   7      778.65      772.21    106.30 o 
   3   7   7    11972.90    12457.07    861.00 o 
   4   7   7     5088.96     4845.35    289.10 o 
   5   7   7     1739.31     1963.14    301.35 o 
   6   7   7    18360.90    18733.34    918.75 o 
   7   7   7      515.69      572.29    187.85 o 
   8   7   7       75.51      140.06    136.96 o 
   9   7   7      397.62      475.45    152.08 o 
  10   7   7       46.61      182.00    151.34 o 
  11   7   7      660.86      715.00    190.41 o 
  12   7   7        5.25      -32.06    230.90 o 
  13   7   7      688.54      814.73    532.25 o 
 -15   8   7      616.89      800.10    200.50 o 
 -14   8   7       48.10      124.62    167.00 o 
 -13   8   7      397.61      330.55    158.96 o 
 -12   8   7      692.04      820.13    168.81 o 
 -11   8   7      821.99      829.57    163.20 o 
 -10   8   7      135.98      113.77    120.17 o 
  -9   8   7      585.69      487.57    132.49 o 
  -8   8   7     3204.61     3233.52    233.83 o 
  -7   8   7      348.68      451.62    114.82 o 
  -6   8   7       99.77      100.93     70.99 o 
  -5   8   7     6575.77     6147.44    266.35 o 
  -4   8   7       87.92      107.32    301.35 o 
  -3   8   7      195.78      101.67     62.82 o 
  -2   8   7        5.31      -25.78     68.49 o 
  -1   8   7     3968.20     3903.03    471.59 o 
   0   8   7     6409.30     6340.09    272.17 o 
   1   8   7        3.52      -75.21     60.66 o 
   2   8   7     1491.29     1627.99    193.72 o 
   3   8   7       54.68       33.63     88.04 o 
   4   8   7       98.15      469.42    113.50 o 
   5   8   7       46.47       60.10    100.75 o 
   6   8   7      459.99      412.74    150.67 o 
   7   8   7        2.58       95.88    127.30 o 
   8   8   7      174.36      160.76    377.66 o 
   9   8   7      737.60      745.41    172.81 o 
  10   8   7     1070.55     1535.42    303.31 o 
  11   8   7      309.64      266.50    173.75 o 
  12   8   7        0.77      219.79    169.25 o 
  13   8   7       16.70      -18.03    197.64 o 
 -15   9   7       28.63      296.75    190.89 o 
 -14   9   7     1401.27     1764.57    227.99 o 
 -13   9   7     2178.89     1988.75    221.34 o 
 -12   9   7      258.09      297.51    153.57 o 
 -11   9   7      451.06      508.74    150.65 o 
 -10   9   7       62.92       91.97    127.30 o 
  -9   9   7     2531.28     2251.54    332.66 o 
  -8   9   7        3.48       -0.59    201.55 o 
  -7   9   7       18.62      -50.88     99.62 o 
  -6   9   7     8220.97     8153.59    427.55 o 
  -5   9   7     3789.52     3701.91    285.69 o 
  -4   9   7      294.48      303.71     71.48 o 
  -3   9   7      648.14      689.74    127.19 o 
  -2   9   7     5428.72     4761.94    275.26 o 
  -1   9   7    10158.56    10938.58    755.33 o 
   0   9   7     4795.93     4747.38    285.69 o 
   1   9   7      466.21      452.77     73.47 o 
   2   9   7     3728.40     3345.30    260.26 o 
   3   9   7    15349.00    15235.82    741.51 o 
   4   9   7     2888.16     3043.44    317.00 o 
   5   9   7      137.67     -119.67     98.21 o 
   6   9   7     4525.75     4579.01    322.87 o 
   7   9   7       63.27       50.71    125.89 o 
   8   9   7       73.80      -38.15    123.18 o 
   9   9   7      173.46      255.87    152.08 o 
  10   9   7      161.41     -132.31    338.53 o 
  11   9   7      481.12      393.29    184.86 o 
  12   9   7       41.43       80.02    179.30 o 
  13   9   7     1253.39     1124.92    222.32 o 
 -15  10   7      101.41      332.83    190.71 o 
 -14  10   7     1641.54     1839.07    234.79 o 
 -13  10   7      530.40      523.63    213.29 o 
 -12  10   7       51.52      181.71    223.08 o 
 -11  10   7        0.93      -25.09    178.07 o 
 -10  10   7     3476.13     3043.13    242.13 o 
  -9  10   7     1929.39     1998.00    196.48 o 
  -8  10   7      722.86      828.27    136.96 o 
  -7  10   7       64.12      109.53    114.22 o 
  -6  10   7       92.90       59.47    106.52 o 
  -5  10   7      535.87      360.05    110.69 o 
  -4  10   7     3453.67     3296.67    185.90 o 
  -3  10   7     2843.54     2219.09    170.18 o 
  -2  10   7    18299.55    17956.35    850.69 o 
  -1  10   7     3977.50     3883.30    236.60 o 
   0  10   7      704.62      859.39    189.81 o 
   1  10   7    19518.98    19270.69    896.22 o 
   2  10   7        8.98      -71.60     65.35 o 
   3  10   7     1097.49     1033.39    136.98 o 
   4  10   7      186.41      119.96     95.44 o 
   5  10   7     6809.82     7079.47    397.05 o 
   6  10   7       85.57      114.49    114.82 o 
   7  10   7      147.06       89.97    118.61 o 
   8  10   7       72.47       30.58    132.06 o 
   9  10   7     4497.20     4601.01    333.46 o 
  10  10   7      949.79      780.96    205.47 o 
  11  10   7      248.13      313.53    160.40 o 
  12  10   7      250.74      103.56    145.37 o 
 -14  11   7      625.03      515.64    186.78 o 
 -13  11   7      490.82      577.79    172.70 o 
 -12  11   7      410.42      469.57    164.64 o 
 -11  11   7      139.11      123.96    158.50 o 
 -10  11   7     1150.56     1213.89    362.01 o 
  -9  11   7     1141.71     1061.29    161.87 o 
  -8  11   7      220.58       97.89    121.67 o 
  -7  11   7     6728.66     6783.92    384.63 o 
  -6  11   7      147.64      -41.64     99.51 o 
  -5  11   7     2319.42     1855.06    161.87 o 
  -4  11   7     4925.68     5045.96    240.69 o 
  -3  11   7     2355.29     2158.27    172.81 o 
  -2  11   7      364.48      298.41     99.51 o 
  -1  11   7      545.51      541.27    103.75 o 
   0  11   7       12.20      -67.67     85.65 o 
   1  11   7    24108.17    23762.10   1106.68 o 
   2  11   7      117.57       52.53    115.45 o 
   3  11   7      824.32      984.60    101.75 o 
   4  11   7     2327.81     2498.27    223.08 o 
   5  11   7       53.51     -138.96    183.94 o 
   6  11   7       26.54      111.54    113.46 o 
   7  11   7       62.35      103.47    122.01 o 
   8  11   7     2031.32     2129.57    219.99 o 
   9  11   7      235.25      191.44    178.88 o 
  10  11   7      163.16      237.54    174.62 o 
  11  11   7     2578.98     2783.81    275.09 o 
  12  11   7        1.61       -0.81    172.15 o 
 -14  12   7       12.88      -48.40    170.04 o 
 -13  12   7      178.81      -21.51    161.45 o 
 -12  12   7       51.76      -43.28    152.63 o 
 -11  12   7      308.35      267.43    148.75 o 
 -10  12   7      616.22      818.55    158.96 o 
  -9  12   7     4677.46     4202.84    286.33 o 
  -8  12   7      424.21      285.05    125.89 o 
  -7  12   7      351.92      231.07    126.94 o 
  -6  12   7       47.00       43.69    108.66 o 
  -5  12   7     6208.53     5535.63    426.59 o 
  -4  12   7     3314.86     3429.28    232.86 o 
  -3  12   7       26.58      121.01    170.24 o 
  -2  12   7     1193.01      933.49    128.66 o 
  -1  12   7     1134.67     1026.61    131.43 o 
   0  12   7     4523.82     3832.48    242.04 o 
   1  12   7      951.94     1000.65    223.08 o 
   2  12   7     1812.49     1857.15    252.43 o 
   3  12   7     1043.60     1074.89    160.46 o 
   4  12   7        6.09      -12.00    176.11 o 
   5  12   7      423.31      627.82    162.42 o 
   6  12   7     1005.71     1140.89    158.96 o 
   7  12   7       15.31      118.68    142.85 o 
   8  12   7     1615.06     1151.01    182.58 o 
   9  12   7     1054.73     1426.01    200.50 o 
  10  12   7      462.33      810.98    186.78 o 
  11  12   7        6.44     -105.80    160.22 o 
  12  12   7       81.10      180.96    184.86 o 
 -14  13   7      272.79      215.75    171.62 o 
 -13  13   7     1685.68     1822.67    232.41 o 
 -12  13   7       92.95       32.43    154.31 o 
 -11  13   7      578.02      500.65    217.21 o 
 -10  13   7       15.74      -75.89    120.36 o 
  -9  13   7      321.49      315.22    136.46 o 
  -8  13   7       13.83      130.82    129.27 o 
  -7  13   7      535.16      511.28    134.02 o 
  -6  13   7      472.90      752.44    201.55 o 
  -5  13   7     2923.70     2570.93    338.53 o 
  -4  13   7      176.28      275.91    115.45 o 
  -3  13   7    11133.81    10355.45    739.68 o 
  -2  13   7     3523.26     3061.87    213.03 o 
  -1  13   7     4903.83     4543.02    428.54 o 
   0  13   7     1073.08     1106.30    129.98 o 
   1  13   7     5136.90     4884.56    362.01 o 
   2  13   7     3083.23     2820.54    203.27 o 
   3  13   7      893.05     1120.02    170.24 o 
   4  13   7        9.54      -47.61     77.01 o 
   5  13   7      746.50      988.22    223.08 o 
   6  13   7     4199.53     4571.60    302.94 o 
   7  13   7     2121.40     2401.87    543.99 o 
   8  13   7      117.65      -54.50    112.65 o 
   9  13   7      493.17      431.41    160.43 o 
  10  13   7      102.62      138.83    168.29 o 
  11  13   7      199.51      258.12    254.39 o 
  12  13   7       26.97      -65.73    164.50 o 
 -14  14   7        5.73      -22.09    171.31 o 
 -13  14   7      134.78     -161.66    161.45 o 
 -12  14   7       78.98      -96.86    148.75 o 
 -11  14   7       13.15     -120.95    144.79 o 
 -10  14   7       40.88       22.41    136.96 o 
  -9  14   7      466.26      545.79    155.90 o 
  -8  14   7      263.16      356.29    139.57 o 
  -7  14   7      923.12      857.03    230.90 o 
  -6  14   7       12.16      109.91    116.13 o 
  -5  14   7       15.29      136.48    107.50 o 
  -4  14   7    14971.74    15030.14    734.70 o 
  -3  14   7       43.57      -22.11    101.94 o 
  -2  14   7      830.32      850.15    240.69 o 
  -1  14   7       14.07       77.39     97.98 o 
   0  14   7     2349.95     2304.67    182.65 o 
   1  14   7      156.87      212.10    106.52 o 
   2  14   7      630.71      686.93    162.42 o 
   3  14   7     6194.91     5763.10    326.79 o 
   4  14   7      350.67      326.21    117.00 o 
   5  14   7     2298.65     2193.43    192.24 o 
   6  14   7       70.87      159.51    125.89 o 
   7  14   7        7.61        0.50    100.05 o 
   8  14   7      389.24      323.73    142.50 o 
   9  14   7      173.72        6.92    438.33 o 
  10  14   7       23.39      122.15    157.45 o 
  11  14   7      382.15       76.82    174.16 o 
  12  14   7      175.08      133.83    196.42 o 
 -13  15   7      521.86      572.87    189.19 o 
 -12  15   7     3478.84     4083.98    318.25 o 
 -11  15   7        1.30       65.05    153.57 o 
 -10  15   7      782.41      766.90    165.97 o 
  -9  15   7     1248.92     1326.83    299.39 o 
  -8  15   7      458.46      365.92    141.13 o 
  -7  15   7     1165.82     1190.17    162.64 o 
  -6  15   7        4.50      -59.16    107.50 o 
  -5  15   7     1196.95      795.69    172.20 o 
  -4  15   7     2297.39     2130.17    348.31 o 
  -3  15   7      127.50      186.08    213.29 o 
  -2  15   7      300.15      159.56    106.97 o 
  -1  15   7      219.10      319.29    115.45 o 
   0  15   7     2951.21     3551.21    237.94 o 
   1  15   7     1164.89      951.19    135.52 o 
   2  15   7     1784.79     1893.92    232.86 o 
   3  15   7      614.29      685.47    132.75 o 
   4  15   7      751.44      720.36    130.90 o 
   5  15   7     1293.07     1454.97    163.80 o 
   6  15   7      351.61      351.41    118.90 o 
   7  15   7     1010.50      907.96    230.90 o 
   8  15   7     2946.23     2946.78    401.15 o 
   9  15   7      476.23      376.01    453.98 o 
  10  15   7     1014.01     1010.56    190.41 o 
  11  15   7     2226.63     3125.47    290.57 o 
 -13  16   7        0.10      164.53    176.53 o 
 -12  16   7       17.01      -58.16    219.16 o 
 -11  16   7      164.78       41.99    148.03 o 
 -10  16   7     1239.83      735.79    181.98 o 
  -9  16   7      225.43       94.61    142.34 o 
  -8  16   7     2082.52     2241.67    208.81 o 
  -7  16   7       72.21       37.18    121.39 o 
  -6  16   7       27.91      149.76    123.06 o 
  -5  16   7       17.19       13.52    140.89 o 
  -4  16   7     4433.25     4525.93    285.04 o 
  -3  16   7       32.17      185.80    110.59 o 
  -2  16   7       68.09      152.63    148.72 o 
  -1  16   7     1793.50     2007.70    176.85 o 
   0  16   7     1148.83     1113.99    143.58 o 
   1  16   7      418.15      211.34    152.63 o 
   2  16   7       13.86       -5.87    123.28 o 
   3  16   7      816.75      638.22    144.80 o 
   4  16   7     1580.74     1293.34    262.21 o 
   5  16   7       52.65      -63.74    226.99 o 
   6  16   7      153.35      277.09    118.61 o 
   7  16   7     1113.94      729.46    146.49 o 
   8  16   7      168.94      481.38    219.16 o 
   9  16   7        9.25     -148.72    199.59 o 
  10  16   7      207.69        8.75    151.53 o 
  11  16   7       22.10       75.54    181.98 o 
 -13  17   7     1192.23     1520.03    236.50 o 
 -12  17   7     2490.98     2987.29    733.80 o 
 -11  17   7       66.99      102.79    151.90 o 
 -10  17   7        7.24       14.67    148.03 o 
  -9  17   7      206.38      477.29    156.19 o 
  -8  17   7     1040.44      809.90    162.64 o 
  -7  17   7       16.74      -28.30    119.78 o 
  -6  17   7      219.85      252.43    130.07 o 
  -5  17   7      259.26       64.44    118.90 o 
  -4  17   7    11032.00    10926.64    564.52 o 
  -3  17   7      111.97      103.69    114.82 o 
  -2  17   7      259.08      364.19    121.67 o 
  -1  17   7      551.33      348.05    121.39 o 
   0  17   7    15533.67    16114.30    782.93 o 
   1  17   7     1306.28     1804.83    168.81 o 
   2  17   7      684.84      695.74    131.25 o 
   3  17   7        5.12      -23.48    105.16 o 
   4  17   7      920.00      997.58    313.09 o 
   5  17   7     3357.14     3425.70    297.44 o 
   6  17   7      319.09      259.95    124.44 o 
   7  17   7       79.96      142.17    127.19 o 
   8  17   7     4185.73     4050.60    418.76 o 
   9  17   7      165.94      692.71    238.73 o 
  10  17   7        2.11       97.84    203.51 o 
  11  17   7     1124.19      868.82    258.30 o 
 -12  18   7       15.21      -62.03    156.19 o 
 -11  18   7      219.77       74.91    157.67 o 
 -10  18   7       32.66     -172.20    152.20 o 
  -9  18   7      764.70     1098.68    180.87 o 
  -8  18   7     3267.57     3172.67    259.73 o 
  -7  18   7     2694.03     2710.21    230.07 o 
  -6  18   7      265.61      296.64    172.20 o 
  -5  18   7      595.65      985.92    293.52 o 
  -4  18   7     5581.97     5586.33    337.58 o 
  -3  18   7      142.62       26.25    136.98 o 
  -2  18   7     2838.86     2601.20    242.64 o 
  -1  18   7       11.70      173.93    118.90 o 
   0  18   7      144.04      347.86    118.90 o 
   1  18   7       51.00      286.97    127.19 o 
   2  18   7      166.70      165.94    110.59 o 
   3  18   7     2094.36     2322.97    225.03 o 
   4  18   7      233.24      188.59    117.59 o 
   5  18   7      471.00      728.59    317.00 o 
   6  18   7     2370.33     2444.83    350.27 o 
   7  18   7      403.96      442.24    215.25 o 
   8  18   7      899.86      775.80    236.77 o 
   9  18   7        6.53     -125.24    199.59 o 
  10  18   7      574.19      547.91    246.56 o 
 -12  19   7      570.83      436.90    178.09 o 
 -11  19   7        4.30      -21.52    157.74 o 
 -10  19   7        1.45       68.06    151.90 o 
  -9  19   7     2091.22     2210.95    229.69 o 
  -8  19   7     1563.79     1752.96    207.50 o 
  -7  19   7       30.30      -34.73    130.68 o 
  -6  19   7      268.00      237.77    139.84 o 
  -5  19   7     4059.98     3652.04    808.16 o 
  -4  19   7      124.80      131.28    120.26 o 
  -3  19   7       18.15       42.91    120.17 o 
  -2  19   7     2484.26     2440.07    234.82 o 
  -1  19   7     1422.67     1286.52    152.13 o 
   0  19   7     3072.74     2902.78    530.30 o 
   1  19   7      863.91      768.20    143.58 o 
   2  19   7      189.70      244.26    180.03 o 
   3  19   7     4149.12     4484.97    286.17 o 
   4  19   7     2115.90     2072.15    187.94 o 
   5  19   7     1155.08     1241.44    163.25 o 
   6  19   7       95.57      -19.57    180.03 o 
   7  19   7      268.00      254.39    207.42 o 
   8  19   7       17.62      286.13    162.15 o 
   9  19   7     1024.04      954.92    258.30 o 
  10  19   7      278.94      602.70    242.64 o 
 -12  20   7        7.74      -72.98    153.42 o 
 -11  20   7      236.82      347.97    172.81 o 
 -10  20   7       59.78      212.93    183.94 o 
  -9  20   7      235.65       59.57    240.69 o 
  -8  20   7       71.41        6.57    207.42 o 
  -7  20   7       83.59      320.92    273.95 o 
  -6  20   7        4.92      -92.29    118.13 o 
  -5  20   7      659.23      968.04    158.96 o 
  -4  20   7      852.20      971.08    156.34 o 
  -3  20   7     3136.69     2772.44    224.10 o 
  -2  20   7        2.92      -66.39    115.34 o 
  -1  20   7       53.73      147.97    122.57 o 
   0  20   7      874.33      965.96    207.42 o 
   1  20   7     1828.59     1885.95    185.35 o 
   2  20   7      168.22       95.07    273.95 o 
   3  20   7       21.64      -33.42    107.82 o 
   4  20   7      364.51      349.03    128.66 o 
   5  20   7      382.25      408.97    138.93 o 
   6  20   7       73.98      -39.14    176.11 o 
   7  20   7       40.91       56.24    142.91 o 
   8  20   7     1797.70     1923.87    223.69 o 
   9  20   7      234.39      164.37    207.42 o 
 -11  21   7     1365.83     1158.96    207.05 o 
 -10  21   7     1043.77      978.52    203.39 o 
  -9  21   7       98.19      121.78    163.80 o 
  -8  21   7     3494.30     3493.31    299.39 o 
  -7  21   7      895.13     1035.71    176.08 o 
  -6  21   7       27.68       70.23    128.12 o 
  -5  21   7      671.27      786.42    158.24 o 
  -4  21   7       35.18       73.60    126.88 o 
  -3  21   7       71.53      167.42    122.24 o 
  -2  21   7      260.29      381.40    176.11 o 
  -1  21   7       26.49       -6.80    113.78 o 
   0  21   7     1677.25     1530.08    178.07 o 
   1  21   7     1561.06     2099.01    293.52 o 
   2  21   7       58.27      102.65    126.49 o 
   3  21   7        9.69      -50.88    116.23 o 
   4  21   7     1141.87     1523.29    226.99 o 
   5  21   7     2928.71     2872.60    344.40 o 
   6  21   7        0.87      -27.40    183.94 o 
   7  21   7       86.11     -152.12    133.48 o 
   8  21   7      103.36      234.82    166.04 o 
   9  21   7      156.87      258.30    207.42 o 
 -11  22   7       97.43      -54.44    170.18 o 
 -10  22   7      210.39      258.17    166.37 o 
  -9  22   7       81.25      -83.89    158.24 o 
  -8  22   7      680.15      450.94    164.55 o 
  -7  22   7       39.74      104.17    170.24 o 
  -6  22   7       13.07      -43.35    142.63 o 
  -5  22   7      748.46      720.89    161.45 o 
  -4  22   7      350.74      276.96    135.96 o 
  -3  22   7       22.16      -70.13    174.16 o 
  -2  22   7     3025.20     3030.01    237.94 o 
  -1  22   7        8.36       11.74    124.16 o 
   0  22   7      391.77      500.94    141.13 o 
   1  22   7      539.93      597.51    197.64 o 
   2  22   7      596.93      730.84    140.81 o 
   3  22   7      240.98      288.22    132.49 o 
   4  22   7      754.69      555.73    203.51 o 
   5  22   7       35.01      -23.48    176.11 o 
   6  22   7        7.29     -148.36    189.81 o 
   7  22   7      638.30      536.90    174.79 o 
   8  22   7      144.63      -68.35    151.90 o 
   9  22   7      507.26      587.04    250.47 o 
 -10  23   7      233.48      188.52    168.83 o 
  -9  23   7       98.76       47.76    176.53 o 
  -8  23   7      298.96      192.51    160.43 o 
  -7  23   7     1265.84     1167.91    196.69 o 
  -6  23   7        3.65     -172.80    309.18 o 
  -5  23   7       18.69       24.63    154.59 o 
  -4  23   7       33.72       89.53    133.17 o 
  -3  23   7       11.20      195.48    246.56 o 
  -2  23   7     3007.55     2811.49    223.95 o 
  -1  23   7      299.53      324.99    148.72 o 
   0  23   7        8.98       44.86    260.26 o 
   1  23   7     1893.38     2059.19    340.49 o 
   2  23   7      165.44      283.02    130.90 o 
   3  23   7      920.65      782.73    215.25 o 
   4  23   7     1288.32     1424.56    258.30 o 
   5  23   7       61.11       21.20    140.35 o 
   6  23   7     2314.62     2562.51    365.92 o 
   7  23   7      107.54      291.80    166.43 o 
   8  23   7        6.43      -27.40    150.33 o 
 -10  24   7      529.82      621.99    275.91 o 
  -9  24   7      195.84      147.10    174.28 o 
  -8  24   7      406.10      374.33    166.37 o 
  -7  24   7        3.17      -16.43    151.34 o 
  -6  24   7      646.08      745.44    311.13 o 
  -5  24   7      628.61      428.20    163.80 o 
  -4  24   7     1448.14     1206.24    178.35 o 
  -3  24   7       39.46       84.96    131.45 o 
  -2  24   7     1448.64     1411.63    434.41 o 
  -1  24   7       52.54      -76.57    126.94 o 
   0  24   7       63.35       81.86    258.30 o 
   1  24   7        2.56      219.16    135.60 o 
   2  24   7      611.65      755.33    215.25 o 
   3  24   7      120.05     -230.90    172.20 o 
   4  24   7       30.38     -136.67    147.51 o 
   5  24   7       44.71       89.42    157.65 o 
   6  24   7       37.17     -158.38    146.87 o 
   7  24   7      174.62      321.01    170.17 o 
  -9  25   7      323.40      158.82    252.43 o 
  -8  25   7       79.67       74.45    171.51 o 
  -7  25   7       19.96      161.05    170.17 o 
  -6  25   7     3545.70     3136.48    272.32 o 
  -5  25   7        4.83      174.12    144.72 o 
  -4  25   7      779.64      582.50    197.64 o 
  -3  25   7      136.28      316.10    142.63 o 
  -2  25   7      227.38      148.49    138.09 o 
  -1  25   7      227.99      212.12    137.04 o 
   0  25   7      654.33      455.49    143.58 o 
   1  25   7      757.66      893.96    159.10 o 
   2  25   7     5124.07     5729.55    512.68 o 
   3  25   7     1242.42     1488.33    213.41 o 
   4  25   7       98.71      -37.18    150.58 o 
   5  25   7      455.97      236.46    164.98 o 
   6  25   7      629.59      810.26    260.26 o 
   7  25   7      583.33      511.93    291.57 o 
  -8  26   7       25.34      116.19    176.53 o 
  -7  26   7       12.91      387.00    168.74 o 
  -6  26   7      651.15      626.08    170.04 o 
  -5  26   7      928.25     1318.29    199.48 o 
  -4  26   7      104.70       52.28    158.50 o 
  -3  26   7      207.27      -84.35    162.42 o 
  -2  26   7      101.37       89.47    162.42 o 
  -1  26   7       10.95     -107.06    128.12 o 
   0  26   7      516.27      323.05    195.68 o 
   1  26   7      897.27      798.38    207.42 o 
   2  26   7      795.54      943.44    187.50 o 
   3  26   7      380.92      470.42    174.16 o 
   4  26   7        0.24       16.54    157.83 o 
   5  26   7       79.38      154.87    197.64 o 
   6  26   7       60.16      335.01    174.76 o 
  -7  27   7     2412.64     2414.05    255.70 o 
  -6  27   7      422.54      659.45    219.16 o 
  -5  27   7       54.57       -0.60    187.85 o 
  -4  27   7      140.40      436.12    161.73 o 
  -3  27   7       71.38       62.80    146.36 o 
  -2  27   7      171.27      404.46    181.98 o 
  -1  27   7       23.47       33.19    297.44 o 
   0  27   7        5.71      404.91    334.61 o 
   1  27   7      954.49     1120.30    199.82 o 
   2  27   7      107.42     -219.56    146.37 o 
   3  27   7        2.21       72.89    154.66 o 
   4  27   7      387.41      528.54    180.90 o 
   5  27   7       46.95      114.39    160.73 o 
  -6  28   7       22.01       66.08    140.89 o 
  -5  28   7      100.86      211.22    141.92 o 
  -4  28   7       38.38       -3.50    124.63 o 
  -3  28   7       57.12      -98.75    159.80 o 
  -2  28   7       35.05     -146.86    129.58 o 
  -1  28   7     1342.59     1429.03    214.01 o 
   0  28   7       22.27        0.30    309.18 o 
   1  28   7        0.43     -166.63    149.92 o 
   2  28   7        1.48      248.52    165.05 o 
   3  28   7      284.19      297.73    416.80 o 
   4  28   7        5.15       41.16    209.38 o 
  -5  29   7      773.51     1159.20    225.03 o 
  -4  29   7       56.31      180.82    123.31 o 
  -3  29   7        4.71       25.95    115.56 o 
  -2  29   7      106.36       24.95    134.28 o 
  -1  29   7      159.73      124.70    138.22 o 
   0  29   7        4.01     -214.81    181.98 o 
   1  29   7      109.03       -6.09    157.60 o 
   2  29   7      190.89      284.09    295.48 o 
  -2  30   7      299.86      492.91    149.43 o 
  -1  30   7       58.03      180.27    144.33 o 
   0  30   7      100.73      211.86    338.53 o 
 -12   0   8     2458.15     3017.41    348.31 o 
 -11   0   8       16.51     -125.24    109.58 o 
 -10   0   8     8161.70     7897.70    422.67 o 
  -9   0   8      942.22      923.62    133.06 o 
  -8   0   8     2162.57     2007.69    168.29 o 
  -7   0   8     2367.34     2457.76    183.94 o 
  -6   0   8      924.22      931.44    121.32 o 
  -5   0   8     4197.06     4301.07    352.23 o 
  -4   0   8     3956.71     3749.25    223.08 o 
  -3   0   8    41450.82    42591.99   2766.93 o 
  -2   0   8     1204.18     1385.42    125.24 o 
  -1   0   8       26.50      -23.48     70.45 o 
   0   0   8     5972.24     6195.27    469.64 o 
   1   0   8     3411.95     3189.60    285.69 o 
   2   0   8       27.14       -3.91    125.24 o 
   3   0   8     2633.89     2489.07    270.04 o 
   4   0   8     8462.62     8429.95    634.01 o 
   5   0   8     6001.75     5909.58    485.29 o 
   6   0   8      213.66      101.75    160.46 o 
   7   0   8      841.83      610.53    199.59 o 
   8   0   8     3446.22     3369.63    383.54 o 
   9   0   8      185.29      363.97    223.08 o 
  10   0   8     1042.73      829.69    254.39 o 
  11   0   8       57.11     -144.80    211.34 o 
  12   0   8      148.37      258.30    250.47 o 
 -13   1   8      498.21      289.61    207.42 o 
 -12   1   8      218.18      247.49    144.79 o 
 -11   1   8     2605.06     2794.73    232.86 o 
 -10   1   8     4260.38     4464.10    197.85 o 
  -9   1   8     1727.92     1886.90    121.76 o 
  -8   1   8     1426.54     1220.95     98.21 o 
  -7   1   8      983.76     1088.89     91.32 o 
  -6   1   8       79.59       69.58     62.22 o 
  -5   1   8     4208.23     4376.73    450.07 o 
  -4   1   8      143.95       82.57     64.57 o 
  -3   1   8      418.74      340.45     60.69 o 
  -2   1   8      208.22      142.85     55.35 o 
  -1   1   8       32.05      -19.57     57.17 o 
   0   1   8     4026.88     4121.87    242.13 o 
   1   1   8      294.46      357.86    103.71 o 
   2   1   8     2491.13     2469.03    179.81 o 
   3   1   8     7522.66     7561.30    402.64 o 
   4   1   8       19.54     -132.58     88.38 o 
   5   1   8     1627.35     1257.65    205.47 o 
   6   1   8        6.95      187.95    114.66 o 
   7   1   8     1071.55      949.11    160.43 o 
   8   1   8      631.32      790.42    161.45 o 
   9   1   8      527.60      811.88    165.76 o 
  10   1   8       37.07      162.42    158.50 o 
  11   1   8      163.87     -121.85    334.62 o 
  12   1   8     2184.48     2097.81    257.32 o 
 -14   2   8     1159.51     1318.89    277.87 o 
 -13   2   8        1.09       29.35    138.37 o 
 -12   2   8       11.07      145.74    132.75 o 
 -11   2   8     2057.11     2372.34    244.60 o 
 -10   2   8     2346.41     2738.14    173.03 o 
  -9   2   8      452.36      506.19     97.84 o 
  -8   2   8      169.54       95.88     71.95 o 
  -7   2   8     4508.75     4559.76    270.04 o 
  -6   2   8      157.44      123.69     84.14 o 
  -5   2   8     4304.96     4218.13    175.71 o 
  -4   2   8     4352.01     4198.39    228.95 o 
  -3   2   8        4.45       11.94     74.36 o 
  -2   2   8      108.03      153.81     55.14 o 
  -1   2   8     5562.71     5491.42    250.47 o 
   0   2   8     1406.78     1371.20    124.44 o 
   1   2   8      182.34      -43.25     81.60 o 
   2   2   8     2977.58     3113.03    208.81 o 
   3   2   8     2094.87     1906.72    159.10 o 
   4   2   8      425.01      420.45    154.59 o 
   5   2   8      395.09      573.30    125.71 o 
   6   2   8      595.15      403.60    138.93 o 
   7   2   8      369.62      264.84    134.20 o 
   8   2   8     1687.60     1723.10    198.73 o 
   9   2   8      669.59      552.12    162.99 o 
  10   2   8       75.19     -110.71    143.19 o 
  11   2   8        9.67      122.55    167.27 o 
  12   2   8      130.00     -161.15    162.56 o 
 -15   3   8       49.25      199.59    242.64 o 
 -14   3   8      292.72      -46.96    215.25 o 
 -13   3   8        3.87     -179.29    139.57 o 
 -12   3   8      731.52      794.77    189.81 o 
 -11   3   8      248.25       50.58    131.11 o 
 -10   3   8      368.35      321.78    125.89 o 
  -9   3   8      167.31      292.22    129.15 o 
  -8   3   8       51.93      -12.88     81.07 o 
  -7   3   8     1311.61     1333.37     96.86 o 
  -6   3   8    11783.49    12383.54    743.59 o 
  -5   3   8     1112.29     1134.69     84.37 o 
  -4   3   8     3713.64     3620.21    287.65 o 
  -3   3   8        0.33       -5.52     62.62 o 
  -2   3   8      547.99      511.38     64.99 o 
  -1   3   8       19.86      -47.86     62.20 o 
   0   3   8    10099.69     9601.14    530.30 o 
   1   3   8      915.42      825.98    135.02 o 
   2   3   8     9315.99     8664.54    448.29 o 
   3   3   8      199.33      354.57    103.09 o 
   4   3   8     2883.50     2652.23    201.79 o 
   5   3   8      444.68      583.34    120.17 o 
   6   3   8        1.52       10.06    115.83 o 
   7   3   8      561.51      686.89    240.69 o 
   8   3   8      248.25      462.43    148.03 o 
   9   3   8      466.12      380.07    156.34 o 
  10   3   8        8.86      -77.51    155.46 o 
  11   3   8      114.08      291.75    169.18 o 
  12   3   8     7185.67     6781.15    579.22 o 
 -15   4   8      971.49     1283.67    309.18 o 
 -14   4   8       18.74       -7.62    153.57 o 
 -13   4   8      364.33      721.57    171.51 o 
 -12   4   8       28.92      -92.14    279.82 o 
 -11   4   8     3020.32     3159.01    491.16 o 
 -10   4   8      281.29      399.19    130.07 o 
  -9   4   8     4539.52     4658.24    232.39 o 
  -8   4   8      690.74      803.68    238.73 o 
  -7   4   8        7.82       50.14     82.37 o 
  -6   4   8     8039.16     8145.74    296.11 o 
  -5   4   8      967.43      997.77     81.60 o 
  -4   4   8     2994.07     2843.74    131.43 o 
  -3   4   8     5364.61     5226.22    346.36 o 
  -2   4   8     5244.32     4797.53    311.13 o 
  -1   4   8     2999.84     2907.51    154.21 o 
   0   4   8    12478.72    12999.91    514.03 o 
   1   4   8       70.74       79.93     81.32 o 
   2   4   8      638.49      562.19    136.98 o 
   3   4   8     8714.60     7855.47    788.60 o 
   4   4   8      325.72      470.36    113.46 o 
   5   4   8       13.80      142.40    107.82 o 
   6   4   8      752.22      667.09    207.42 o 
   7   4   8      945.06     1516.44    183.89 o 
   8   4   8      490.46      565.52    154.97 o 
   9   4   8      963.90     1038.32    226.99 o 
  10   4   8     1212.92      989.75    194.73 o 
  11   4   8     1302.28     1279.24    254.39 o 
  12   4   8      666.48      948.97    210.07 o 
 -14   5   8      186.93      101.75    163.27 o 
 -13   5   8      108.26      214.86    279.82 o 
 -12   5   8        7.09     -194.97    129.98 o 
 -11   5   8      315.28      467.97    158.50 o 
 -10   5   8     1413.52     1572.40    178.48 o 
  -9   5   8     2188.98     2221.12    196.48 o 
  -8   5   8     6646.49     6240.42    489.20 o 
  -7   5   8     1453.86     1328.89    226.99 o 
  -6   5   8     1056.11      946.10    102.53 o 
  -5   5   8     5262.79     5412.84    481.38 o 
  -4   5   8      153.77      130.42     59.45 o 
  -3   5   8      543.65      584.21    111.54 o 
  -2   5   8        1.68      -33.99     52.36 o 
  -1   5   8     5925.73     5320.70    317.00 o 
   0   5   8     1412.75     1354.25    135.02 o 
   1   5   8      204.58       82.31     84.14 o 
   2   5   8     1253.29     1300.65    156.55 o 
   3   5   8      705.75      745.39    125.71 o 
   4   5   8     3129.43     3030.56    217.12 o 
   5   5   8      830.51      859.28    140.89 o 
   6   5   8      163.25      256.45    122.57 o 
   7   5   8     8018.25     8721.93    489.73 o 
   8   5   8     3432.98     3899.12    290.53 o 
   9   5   8      508.68      324.30    164.64 o 
  10   5   8     2137.48     2136.95    239.08 o 
  11   5   8        0.76     -121.51    256.34 o 
  12   5   8      366.08      765.44    205.82 o 
 -14   6   8     2327.55     2473.25    251.65 o 
 -13   6   8       10.77      220.64    153.42 o 
 -12   6   8       19.85      165.05    168.29 o 
 -11   6   8     2722.02     2892.09    239.27 o 
 -10   6   8     1480.61     1214.75    166.04 o 
  -9   6   8     3017.72     3197.72    237.94 o 
  -8   6   8     2728.69     3094.17    229.69 o 
  -7   6   8      240.84      133.24     83.54 o 
  -6   6   8       30.97       85.22     79.41 o 
  -5   6   8     2977.90     2762.77    375.71 o 
  -4   6   8      594.19      461.99     81.74 o 
  -3   6   8     5865.48     5375.99    248.52 o 
  -2   6   8       51.94      101.02     64.91 o 
  -1   6   8     5290.84     4751.14    262.21 o 
   0   6   8      592.88      532.77     77.01 o 
   1   6   8      723.84      617.35    107.62 o 
   2   6   8     1400.89     1330.93    134.84 o 
   3   6   8     5062.48     4851.51    290.22 o 
   4   6   8     8376.60     8436.00    449.69 o 
   5   6   8     5062.05     4928.75    311.10 o 
   6   6   8      278.12      608.63    135.60 o 
   7   6   8      115.12      140.40    219.16 o 
   8   6   8      267.03      303.36    148.03 o 
   9   6   8     1715.78     1722.77    221.39 o 
  10   6   8     1859.65     1810.16    221.39 o 
  11   6   8      130.97      193.41    178.35 o 
  12   6   8     1084.29      660.12    320.92 o 
 -14   7   8       16.28      141.80    324.83 o 
 -13   7   8      798.05      622.63    176.85 o 
 -12   7   8     2050.00     2343.60    229.64 o 
 -11   7   8        2.59      -46.35    131.43 o 
 -10   7   8       81.93      113.50    127.19 o 
  -9   7   8     5670.13     5597.79    341.69 o 
  -8   7   8      619.29      500.78    134.20 o 
  -7   7   8     3062.38     3066.49    434.41 o 
  -6   7   8      227.44      230.03    103.71 o 
  -5   7   8     8806.75     8843.96    367.78 o 
  -4   7   8       98.55       74.43     74.01 o 
  -3   7   8     5643.23     5600.05    277.87 o 
  -2   7   8      248.93      255.04    117.41 o 
  -1   7   8     1789.74     1960.73    146.76 o 
   0   7   8       20.70       22.88     82.19 o 
   1   7   8     5760.64     5490.29    251.07 o 
   2   7   8     1185.70     1208.36    129.69 o 
   3   7   8      640.75      910.95    126.00 o 
   4   7   8      439.72      233.64    109.04 o 
   5   7   8     4660.52     4917.88    340.49 o 
   6   7   8     3683.35     3688.86    261.50 o 
   7   7   8     4008.66     4035.53    289.10 o 
   8   7   8      855.94      921.30    174.28 o 
   9   7   8        2.08       63.48    150.80 o 
  10   7   8      476.72      524.26    287.65 o 
  11   7   8       13.97      -51.30    153.42 o 
  12   7   8      166.47        2.72    179.98 o 
 -14   8   8      202.02      307.49    167.00 o 
 -13   8   8       47.08      272.38    164.64 o 
 -12   8   8      368.62      201.21    143.82 o 
 -11   8   8      882.68      663.21    153.12 o 
 -10   8   8     4724.09     4271.73    381.58 o 
  -9   8   8      633.89      509.61    142.85 o 
  -8   8   8     3809.78     4197.94    334.62 o 
  -7   8   8     4278.59     4608.97    286.17 o 
  -6   8   8     1976.37     1870.21    142.85 o 
  -5   8   8      919.94      859.05     99.56 o 
  -4   8   8      386.01      431.46    181.98 o 
  -3   8   8       84.43       70.93    119.37 o 
  -2   8   8    10080.53     9887.21    498.03 o 
  -1   8   8     7558.68     7284.60    387.40 o 
   0   8   8     2174.58     2393.06    138.06 o 
   1   8   8      479.24      415.16    125.24 o 
   2   8   8    17760.02    17645.58    689.24 o 
   3   8   8     1773.47     2074.16    191.77 o 
   4   8   8     4863.44     4798.10    295.76 o 
   5   8   8     9507.55    10291.19    539.55 o 
   6   8   8      497.28      831.37    150.35 o 
   7   8   8     1353.01     1514.80    189.19 o 
   8   8   8        2.96     -133.10    137.62 o 
   9   8   8      439.97      567.48    171.58 o 
  10   8   8     8306.95     7888.23    488.43 o 
  11   8   8      238.97      751.87    197.50 o 
  12   8   8      776.66      621.68    201.51 o 
 -14   9   8      194.02      110.94    273.95 o 
 -13   9   8     3102.72     4041.39    314.09 o 
 -12   9   8      239.98      229.29    150.35 o 
 -11   9   8     1427.51     1276.22    179.81 o 
 -10   9   8      925.99      863.01    161.87 o 
  -9   9   8      328.06      453.13    134.20 o 
  -8   9   8      407.87      709.95    139.57 o 
  -7   9   8     1566.44     1408.06    161.87 o 
  -6   9   8      563.80      707.58    132.83 o 
  -5   9   8     1144.96     1263.66    115.45 o 
  -4   9   8       90.56      156.06     72.90 o 
  -3   9   8        2.36       60.55     69.92 o 
  -2   9   8     4782.67     4936.09    287.80 o 
  -1   9   8      716.99      520.29    111.85 o 
   0   9   8     2755.59     2623.84    195.08 o 
   1   9   8       14.69       38.24     68.86 o 
   2   9   8      886.18      778.02     95.40 o 
   3   9   8      292.75      523.75    113.62 o 
   4   9   8       37.97      -63.58     99.62 o 
   5   9   8     6554.25     7098.34    399.82 o 
   6   9   8        2.01      -22.57    148.72 o 
   7   9   8     3501.04     3844.81    285.00 o 
   8   9   8      666.75      500.94    158.67 o 
   9   9   8      509.83      646.61    171.58 o 
  10   9   8      861.00     1037.67    264.17 o 
  11   9   8      138.70       38.48    161.73 o 
  12   9   8      159.25      108.18    170.17 o 
 -14  10   8       75.23      129.15    195.68 o 
 -13  10   8        5.74       17.16    161.73 o 
 -12  10   8       12.81     -211.21    140.81 o 
 -11  10   8      363.91      386.74    152.13 o 
 -10  10   8      404.61      277.20    145.11 o 
  -9  10   8       88.31       95.25    209.38 o 
  -8  10   8     1599.52     1682.35    182.39 o 
  -7  10   8      199.08      186.52    121.67 o 
  -6  10   8     2563.62     2506.55    628.14 o 
  -5  10   8     6841.24     6426.03    362.40 o 
  -4  10   8     4709.67     3971.07    367.88 o 
  -3  10   8     8227.46     8166.61    343.90 o 
  -2  10   8        4.79       52.26     98.21 o 
  -1  10   8      103.65      169.36    100.98 o 
   0  10   8      151.19      158.50    174.16 o 
   1  10   8       87.77        7.17    107.62 o 
   2  10   8     4591.03     4451.24    275.26 o 
   3  10   8     1151.68     1245.22    113.18 o 
   4  10   8     2677.12     2504.08    305.26 o 
   5  10   8     2602.04     2742.77    222.88 o 
   6  10   8       47.31       21.52    124.53 o 
   7  10   8      252.42      229.81    134.20 o 
   8  10   8       14.50      115.51    136.80 o 
   9  10   8      386.35      280.01    161.87 o 
  10  10   8     2285.29     2737.91    275.34 o 
  11  10   8      460.98      698.58    202.02 o 
 -14  11   8       81.83      207.70    180.03 o 
 -13  11   8      421.60      583.61    179.62 o 
 -12  11   8      655.91      946.93    185.35 o 
 -11  11   8      222.40      291.95    147.88 o 
 -10  11   8      448.47      315.38    146.36 o 
  -9  11   8       94.33       86.10    126.49 o 
  -8  11   8      385.33      334.23    185.90 o 
  -7  11   8      183.68      203.38    125.89 o 
  -6  11   8     1014.85      997.82    149.36 o 
  -5  11   8     2616.37     2385.23    196.25 o 
  -4  11   8     1546.27     1442.24    157.67 o 
  -3  11   8       10.02      -48.22    119.37 o 
  -2  11   8     4130.56     3918.66    250.34 o 
  -1  11   8      401.12      412.05    142.85 o 
   0  11   8        5.70      -32.58    101.94 o 
   1  11   8     5522.33     5478.00    315.15 o 
   2  11   8      280.36      192.17    106.52 o 
   3  11   8     4269.22     3833.15    254.42 o 
   4  11   8     4018.06     3646.40    248.32 o 
   5  11   8     3934.82     4547.93    514.64 o 
   6  11   8      538.73      428.87    152.63 o 
   7  11   8     2820.23     2640.71    239.08 o 
   8  11   8      535.47      432.82    254.39 o 
   9  11   8       70.51       81.34    159.10 o 
  10  11   8     2124.80     1586.98    229.69 o 
  11  11   8       10.73      -55.14    172.15 o 
 -13  12   8        2.44      209.73    191.77 o 
 -12  12   8       81.34      198.29    165.76 o 
 -11  12   8       46.43      -30.53    152.13 o 
 -10  12   8      335.05      303.51    183.94 o 
  -9  12   8     1355.73     1238.81    177.05 o 
  -8  12   8       24.75      -60.91    119.78 o 
  -7  12   8     2309.95     2314.21    234.82 o 
  -6  12   8     3303.99     3028.53    225.53 o 
  -5  12   8     3114.25     2926.75    215.85 o 
  -4  12   8     5924.68     5603.04    426.59 o 
  -3  12   8     1199.17     1191.19    153.42 o 
  -2  12   8      602.96      963.21    138.04 o 
  -1  12   8      526.02      779.03    132.83 o 
   0  12   8      577.59      664.36    124.16 o 
   1  12   8      609.37      535.29    125.89 o 
   2  12   8      254.58      240.69    113.46 o 
   3  12   8      640.79      397.12    170.24 o 
   4  12   8      919.23      864.91    139.84 o 
   5  12   8      237.83      320.92    199.59 o 
   6  12   8       17.05      -29.31    170.24 o 
   7  12   8      192.07      448.09    142.50 o 
   8  12   8      631.87      589.98    181.98 o 
   9  12   8     1454.89     1518.31    240.69 o 
  10  12   8      729.85      833.65    228.95 o 
  11  12   8       68.40      224.56    326.79 o 
 -13  13   8      298.89      511.89    183.64 o 
 -12  13   8        0.35      304.17    172.54 o 
 -11  13   8      651.90      539.03    170.18 o 
 -10  13   8      274.51      133.22    142.34 o 
  -9  13   8       34.83       99.22    140.40 o 
  -8  13   8     1535.71     1459.90    178.09 o 
  -7  13   8      178.98       68.43    128.48 o 
  -6  13   8     1790.52     1696.58    260.26 o 
  -5  13   8      193.94      166.21    117.59 o 
  -4  13   8      376.75      265.91    279.82 o 
  -3  13   8     2102.75     2067.25    416.80 o 
  -2  13   8      387.04      317.58    112.05 o 
  -1  13   8       74.41      -27.50    106.52 o 
   0  13   8     4789.06     4406.94    275.09 o 
   1  13   8        0.84       -1.22    106.30 o 
   2  13   8    11396.34    12184.92    659.45 o 
   3  13   8      343.70      304.47    181.98 o 
   4  13   8       80.03       87.44    113.36 o 
   5  13   8      478.07      321.18    123.70 o 
   6  13   8       14.56     -250.47    172.20 o 
   7  13   8      249.76      530.77    258.30 o 
   8  13   8       66.87     -117.41    138.37 o 
   9  13   8      415.34      397.85    170.04 o 
  10  13   8        0.48      263.32    175.32 o 
  11  13   8       63.38      -56.45    162.99 o 
 -13  14   8      298.64      273.52    171.14 o 
 -12  14   8        3.68      194.24    168.54 o 
 -11  14   8        1.48      -68.67    209.38 o 
 -10  14   8       61.14     -181.67    128.48 o 
  -9  14   8       13.37      -96.48    131.43 o 
  -8  14   8      760.10      953.47    165.42 o 
  -7  14   8      706.92      548.81    142.63 o 
  -6  14   8      618.05      767.73    248.52 o 
  -5  14   8     1020.87     1344.09    225.03 o 
  -4  14   8     1004.58     1072.33    149.36 o 
  -3  14   8     6831.63     6413.59    363.90 o 
  -2  14   8       55.29     -159.77    106.52 o 
  -1  14   8     2196.42     2241.41    192.20 o 
   0  14   8     7716.38     6982.22    386.04 o 
   1  14   8      142.34       -6.76    106.30 o 
   2  14   8       76.80      255.05    226.99 o 
   3  14   8       39.53      146.22    113.62 o 
   4  14   8      279.46      394.69    144.80 o 
   5  14   8      162.54      140.12    166.33 o 
   6  14   8       49.71       84.86    117.39 o 
   7  14   8      235.52       97.84    191.77 o 
   8  14   8      393.12      223.08    207.42 o 
   9  14   8        2.59      266.87    153.57 o 
  10  14   8       25.41       21.78    161.45 o 
 -13  15   8       16.78      -80.20    175.49 o 
 -12  15   8      372.80      565.69    187.94 o 
 -11  15   8      953.23      965.74    195.08 o 
 -10  15   8     3324.38     3312.54    733.80 o 
  -9  15   8     2239.88     2349.93    254.39 o 
  -8  15   8       64.16       43.38    132.49 o 
  -7  15   8      304.66      395.43    189.81 o 
  -6  15   8      240.51      411.37    189.81 o 
  -5  15   8     1226.32     1002.70    157.45 o 
  -4  15   8      164.14       90.49    112.55 o 
  -3  15   8      411.01      525.73    133.68 o 
  -2  15   8     2454.28     2247.58    579.22 o 
  -1  15   8       75.73       84.67    117.59 o 
   0  15   8     2614.39     2947.97    224.16 o 
   1  15   8     1056.10      742.10    142.50 o 
   2  15   8      927.66      954.55    145.11 o 
   3  15   8      967.90     1241.66    157.74 o 
   4  15   8     2017.43     1989.82    185.35 o 
   5  15   8     1532.31     1415.25    193.72 o 
   6  15   8        7.19        6.26    124.16 o 
   7  15   8        7.77       90.01    195.68 o 
   8  15   8      415.00      418.76    223.08 o 
   9  15   8     1570.66     1635.90    309.18 o 
  10  15   8       55.04     -101.75    211.34 o 
 -12  16   8      557.31      662.69    193.18 o 
 -11  16   8      585.78      817.66    393.32 o 
 -10  16   8       13.27      121.90    148.21 o 
  -9  16   8     1977.44     1984.16    295.48 o 
  -8  16   8        6.23       88.88    143.58 o 
  -7  16   8      480.17      561.68    154.68 o 
  -6  16   8     1598.36     1317.08    174.28 o 
  -5  16   8      991.17     1026.66    159.86 o 
  -4  16   8     8185.22     8506.93    540.08 o 
  -3  16   8      473.10      633.92    209.38 o 
  -2  16   8     1198.91      961.88    143.82 o 
  -1  16   8     1637.98     1485.26    168.54 o 
   0  16   8     4078.35     3931.08    612.48 o 
   1  16   8     1710.78     1752.14    181.12 o 
   2  16   8        0.43       44.20    193.72 o 
   3  16   8      104.63       16.22    114.22 o 
   4  16   8     2074.17     2001.56    262.21 o 
   5  16   8     1085.88     1374.17    223.08 o 
   6  16   8      308.25      457.14    143.19 o 
   7  16   8      949.05      499.84    228.95 o 
   8  16   8     1396.57     1099.73    266.13 o 
   9  16   8        5.93      101.75    203.51 o 
  10  16   8       59.94      -97.84    207.42 o 
 -12  17   8       66.99        7.74    178.35 o 
 -11  17   8      544.62      699.66    195.08 o 
 -10  17   8      450.36      288.97    256.34 o 
  -9  17   8        8.67      -24.42    258.30 o 
  -8  17   8      222.20      113.25    151.00 o 
  -7  17   8       25.33      132.30    141.05 o 
  -6  17   8      295.23      202.48    141.53 o 
  -5  17   8      596.73      566.28    149.36 o 
  -4  17   8      620.81      558.70    143.58 o 
  -3  17   8        0.17       79.11    115.34 o 
  -2  17   8      253.76      283.80    122.57 o 
  -1  17   8      172.63      209.16    178.07 o 
   0  17   8     2700.10     3111.95    235.22 o 
   1  17   8      648.78      636.22    140.81 o 
   2  17   8        4.46      -55.81    112.05 o 
   3  17   8     2949.35     3397.76    251.65 o 
   4  17   8      801.83      732.04    152.20 o 
   5  17   8      764.21      935.22    270.04 o 
   6  17   8       49.18       84.14    129.15 o 
   7  17   8      574.58      372.30    139.24 o 
   8  17   8       79.73      183.94    207.42 o 
   9  17   8       29.00       31.31    223.08 o 
 -12  18   8       18.03      400.00    221.12 o 
 -11  18   8      134.86      214.37    187.85 o 
 -10  18   8       37.35      -99.16    156.19 o 
  -9  18   8      470.14      692.65    176.56 o 
  -8  18   8      682.03      611.41    176.11 o 
  -7  18   8        7.67      -16.93    143.19 o 
  -6  18   8     1339.60     1457.11    182.39 o 
  -5  18   8     2347.34     1872.00    203.27 o 
  -4  18   8     1632.26     1647.41    203.51 o 
  -3  18   8      913.39      977.56    161.73 o 
  -2  18   8     1835.91     1845.04    186.66 o 
  -1  18   8      887.23      798.38    147.57 o 
   0  18   8      622.90      754.19    145.97 o 
   1  18   8     1090.75     1042.87    156.19 o 
   2  18   8       27.09       -6.70    114.62 o 
   3  18   8      103.91      183.94    124.53 o 
   4  18   8      394.03      302.05    131.43 o 
   5  18   8      114.52      -23.03    131.25 o 
   6  18   8      200.75      346.20    140.81 o 
   7  18   8      430.43      700.54    238.73 o 
   8  18   8      498.86      857.08    273.95 o 
   9  18   8        1.83     -183.94    207.42 o 
 -11  19   8      114.38       -6.51    248.52 o 
 -10  19   8      239.30      337.51    254.39 o 
  -9  19   8       51.83      -56.23    157.08 o 
  -8  19   8     1791.89     2023.98    226.11 o 
  -7  19   8     1599.89     1958.69    215.00 o 
  -6  19   8      219.88       35.84    139.84 o 
  -5  19   8       58.04      336.57    211.34 o 
  -4  19   8      172.86      140.42    135.96 o 
  -3  19   8      462.16      489.93    140.89 o 
  -2  19   8      414.76      314.64    132.49 o 
  -1  19   8        3.44       92.58    162.42 o 
   0  19   8     7652.65     7027.84    408.18 o 
   1  19   8     1195.73     1258.72    240.69 o 
   2  19   8     3361.77     3216.91    500.94 o 
   3  19   8        0.71     -118.75    113.06 o 
   4  19   8      761.38      787.71    150.35 o 
   5  19   8       23.75       -9.02    126.94 o 
   6  19   8       83.32      -50.88    130.07 o 
   7  19   8        1.04       97.84    199.59 o 
   8  19   8      438.75      144.80    215.25 o 
   9  19   8       57.90     -250.47    215.25 o 
 -11  20   8      325.94      415.15    179.81 o 
 -10  20   8      281.79      264.39    170.97 o 
  -9  20   8     1252.34     1568.23    234.82 o 
  -8  20   8       62.23       38.65    151.37 o 
  -7  20   8     1478.95     1408.82    196.42 o 
  -6  20   8      545.28      610.98    166.59 o 
  -5  20   8     1158.54      902.52    172.54 o 
  -4  20   8     2804.96     2773.44    358.10 o 
  -3  20   8     1756.10     1718.35    188.12 o 
  -2  20   8      633.68      961.55    165.76 o 
  -1  20   8      420.64      549.55    147.57 o 
   0  20   8        4.54     -191.08    178.07 o 
   1  20   8       33.56     -133.42    125.24 o 
   2  20   8      306.98      250.47    135.26 o 
   3  20   8     2027.45     2283.38    225.03 o 
   4  20   8      139.24      195.68    130.07 o 
   5  20   8      763.42      969.83    234.82 o 
   6  20   8      118.03        7.83    191.77 o 
   7  20   8      254.31      422.67    223.08 o 
   8  20   8        4.24      136.98    211.34 o 
 -10  21   8        9.14      -72.81    164.22 o 
  -9  21   8      345.62      390.45    209.38 o 
  -8  21   8      336.21      324.33    170.96 o 
  -7  21   8       36.62     -125.75    145.72 o 
  -6  21   8      207.05       69.19    142.50 o 
  -5  21   8      168.01      200.19    152.67 o 
  -4  21   8      192.47      200.75    148.21 o 
  -3  21   8      259.98      566.55    148.75 o 
  -2  21   8       66.52      162.22    136.30 o 
  -1  21   8        7.56        2.27    126.88 o 
   0  21   8      480.60      573.18    148.03 o 
   1  21   8     1566.32     1897.01    350.27 o 
   2  21   8       87.93      118.41    136.98 o 
   3  21   8      143.39      163.29    170.24 o 
   4  21   8     1812.56     1633.95    190.71 o 
   5  21   8       67.27      230.90    199.59 o 
   6  21   8      188.68      -27.40    207.42 o 
   7  21   8      736.49      970.58    254.39 o 
   8  21   8       14.64       74.36    207.42 o 
 -10  22   8       62.44      103.48    172.54 o 
  -9  22   8      253.78      158.80    179.62 o 
  -8  22   8      190.73      351.86    177.19 o 
  -7  22   8        1.17      134.07    183.94 o 
  -6  22   8      372.66      684.62    162.15 o 
  -5  22   8      124.75      201.18    152.08 o 
  -4  22   8      339.77       78.92    140.89 o 
  -3  22   8     1956.24     2224.42    218.95 o 
  -2  22   8      150.50      166.88    160.46 o 
  -1  22   8     1918.34     2273.06    219.89 o 
   0  22   8      472.24      621.17    157.45 o 
   1  22   8      416.30      661.30    154.90 o 
   2  22   8       19.81      -51.12    213.29 o 
   3  22   8      713.93      478.04    174.16 o 
   4  22   8      758.45      759.24    219.16 o 
   5  22   8      376.62      673.14    230.90 o 
   6  22   8      166.22      360.05    226.99 o 
   7  22   8       68.89      -79.69    162.56 o 
  -9  23   8       21.27     -146.90    159.86 o 
  -8  23   8      531.68      569.58    179.81 o 
  -7  23   8      197.28      149.19    221.12 o 
  -6  23   8     1320.80     1331.81    256.34 o 
  -5  23   8      149.07       59.06    135.29 o 
  -4  23   8     1722.30     1942.98    213.03 o 
  -3  23   8      376.71      250.03    156.55 o 
  -2  23   8     1058.96      914.04    166.59 o 
  -1  23   8       12.88      -67.35    201.55 o 
   0  23   8       61.87       67.36    130.90 o 
   1  23   8      527.21      595.15    157.45 o 
   2  23   8        1.17      -96.72    129.71 o 
   3  23   8      455.76      287.00    141.05 o 
   4  23   8      651.71      821.86    238.73 o 
   5  23   8      747.71      367.88    219.16 o 
   6  23   8      682.74      295.18    176.44 o 
  -8  24   8      297.12      201.69    436.37 o 
  -7  24   8      771.36     1327.40    200.28 o 
  -6  24   8      565.06      499.09    175.79 o 
  -5  24   8      225.96      239.85    154.31 o 
  -4  24   8      170.93      316.03    152.26 o 
  -3  24   8      172.91       72.84    135.26 o 
  -2  24   8     1521.68     1863.97    205.82 o 
  -1  24   8      197.18      244.80    147.88 o 
   0  24   8        4.36      153.15    144.32 o 
   1  24   8      123.59       17.93    142.34 o 
   2  24   8     3199.65     3776.54    350.27 o 
   3  24   8       17.09     -207.42    183.94 o 
   4  24   8      192.30      136.98    195.68 o 
   5  24   8      549.94      845.34    242.64 o 
   6  24   8      260.93      269.74    225.03 o 
  -7  25   8        2.04       18.26    164.94 o 
  -6  25   8      148.04      373.51    174.79 o 
  -5  25   8     1000.16     1083.64    291.57 o 
  -4  25   8       81.85      407.67    185.90 o 
  -3  25   8        0.68     -133.70    141.92 o 
  -2  25   8      524.32      520.61    168.29 o 
  -1  25   8        8.75       31.20    143.19 o 
   0  25   8       42.20      -45.94    141.53 o 
   1  25   8      124.74       70.60    139.84 o 
   2  25   8       34.60       58.70    195.68 o 
   3  25   8      242.51      258.30    203.51 o 
   4  25   8      325.88      731.85    238.73 o 
   5  25   8      439.54      306.31    175.61 o 
  -6  26   8       20.59     -187.62    338.53 o 
  -5  26   8      163.30      301.35    165.36 o 
  -4  26   8       61.49       22.13    159.86 o 
  -3  26   8     1794.45     2147.38    301.35 o 
  -2  26   8      428.60      172.03    157.67 o 
  -1  26   8       19.25       10.51    148.21 o 
   0  26   8       97.57     -174.14    136.46 o 
   1  26   8        1.67     -226.99    176.11 o 
   2  26   8      949.35     1037.11    262.21 o 
   3  26   8      272.08       39.14    207.42 o 
   4  26   8       27.60      151.20    191.77 o 
  -5  27   8      922.81     1100.33    201.70 o 
  -4  27   8       59.81      240.93    168.83 o 
  -3  27   8        1.54      -75.60    147.43 o 
  -2  27   8      185.77      129.43    148.54 o 
  -1  27   8      521.21      582.77    165.36 o 
   0  27   8       49.49     -109.58    191.77 o 
   1  27   8       48.32      473.55    219.16 o 
   2  27   8       90.54       58.70    207.42 o 
   3  27   8      316.28      443.78    242.64 o 
  -3  28   8       46.16      121.25    191.77 o 
  -2  28   8       82.56      261.95    161.02 o 
  -1  28   8       79.28      -41.82    297.44 o 
   0  28   8      108.82       19.57    183.94 o 
 -12   1   9        6.49        7.83    191.77 o 
 -11   1   9      135.95      289.61    195.68 o 
 -10   1   9      235.17      111.39    215.25 o 
  -9   1   9     1088.81     1179.82    126.66 o 
  -8   1   9       10.35      -13.70     71.95 o 
  -7   1   9      127.27      119.48    101.75 o 
  -6   1   9     3303.45     3306.96    209.38 o 
  -5   1   9     1992.88     2149.04    119.00 o 
  -4   1   9       10.18       -2.13     60.69 o 
  -3   1   9      124.77      159.27     63.47 o 
  -2   1   9     2244.69     2207.55    225.03 o 
  -1   1   9     9192.36     8417.36    303.02 o 
   0   1   9     2300.40     1984.20    426.59 o 
   1   1   9     3874.74     3505.65    226.92 o 
   2   1   9     1419.92     1368.39    219.16 o 
   3   1   9     8119.94     7697.97    420.61 o 
   4   1   9    18113.99    18961.71    927.05 o 
   5   1   9      276.44      113.64    114.22 o 
   6   1   9     3104.77     3401.98    667.27 o 
   7   1   9     3309.76     3393.68    273.93 o 
   8   1   9      218.17      475.51    157.74 o 
   9   1   9       17.41      122.58    172.20 o 
  10   1   9       34.49       82.19    166.04 o 
  11   1   9      382.71      306.87    174.93 o 
 -12   2   9      131.78       84.38    189.81 o 
 -11   2   9      442.08      519.93    142.50 o 
 -10   2   9       87.75       -7.83     95.54 o 
  -9   2   9       27.23      100.32    158.50 o 
  -8   2   9     2594.70     2909.45    174.47 o 
  -7   2   9     1114.83     1039.54    174.16 o 
  -6   2   9     1278.81     1418.56    103.75 o 
  -5   2   9      437.08      287.46     69.18 o 
  -4   2   9      997.53      795.68    123.28 o 
  -3   2   9     4132.91     3979.82    171.58 o 
  -2   2   9     6077.09     5813.71    224.16 o 
  -1   2   9      651.71      637.13     76.06 o 
   0   2   9      160.83      124.63     88.06 o 
   1   2   9     8889.85     9049.39    604.66 o 
   2   2   9      996.06      847.44    170.24 o 
   3   2   9     1060.95     1000.44    174.16 o 
   4   2   9      291.50      372.40    183.94 o 
   5   2   9      121.14      211.42    122.94 o 
   6   2   9     1333.27     1266.21    174.28 o 
   7   2   9     1644.39     2003.67    215.80 o 
   8   2   9       31.01       70.26    143.82 o 
   9   2   9     8478.84     8211.62    496.69 o 
  10   2   9        1.25      150.60    170.18 o 
  11   2   9      244.32      101.03    179.30 o 
 -13   3   9      613.86      691.48    171.31 o 
 -12   3   9      259.34      249.02    324.83 o 
 -11   3   9      309.78      463.04    141.05 o 
 -10   3   9      424.07      579.80    139.73 o 
  -9   3   9      126.31      154.85    131.11 o 
  -8   3   9        0.97       96.99     88.89 o 
  -7   3   9      772.56      793.87    106.42 o 
  -6   3   9      457.44      461.96     91.18 o 
  -5   3   9     7899.89     7622.93    280.88 o 
  -4   3   9      613.65      630.48     74.72 o 
  -3   3   9     1289.80     1661.89    193.72 o 
  -2   3   9     4577.99     4653.78    190.95 o 
  -1   3   9     5937.59     5447.55    739.68 o 
   0   3   9     4326.47     4289.44    210.64 o 
   1   3   9     5868.72     5609.05    318.10 o 
   2   3   9        3.25      -20.95     93.60 o 
   3   3   9      377.37      404.54    113.36 o 
   4   3   9      209.49      383.80    120.92 o 
   5   3   9      129.93      221.77    124.16 o 
   6   3   9      338.56      358.02    148.72 o 
   7   3   9      102.19      285.69    160.46 o 
   8   3   9      170.86      585.09    166.04 o 
   9   3   9      308.38      360.37    168.54 o 
  10   3   9       79.49      115.80    161.73 o 
  11   3   9     2674.07     2893.85    320.92 o 
 -14   4   9      243.09      391.36    246.56 o 
 -13   4   9      367.31      742.35    356.14 o 
 -12   4   9       16.07     -149.50    275.91 o 
 -11   4   9        8.41      -89.26    128.48 o 
 -10   4   9      147.76      259.66    142.85 o 
  -9   4   9       98.03      110.93    131.11 o 
  -8   4   9       53.31      -43.51     86.52 o 
  -7   4   9      623.59      752.34    106.08 o 
  -6   4   9      233.96      155.56    258.30 o 
  -5   4   9     5347.16     5099.29    240.29 o 
  -4   4   9     1823.93     1638.20    221.12 o 
  -3   4   9      784.30      664.83    119.37 o 
  -2   4   9        7.40      -47.24     95.88 o 
  -1   4   9       73.90      150.47    121.32 o 
   0   4   9     1869.13     1502.50    181.98 o 
   1   4   9     1802.94     1956.43    375.71 o 
   2   4   9      617.40      430.37    140.89 o 
   3   4   9      376.54      496.46    129.15 o 
   4   4   9       11.24       33.66    103.09 o 
   5   4   9       68.50      173.67    120.92 o 
   6   4   9      249.97      345.35    136.96 o 
   7   4   9      207.29      -73.48    187.85 o 
   8   4   9      244.65      212.90    151.53 o 
   9   4   9     1693.76     1643.81    218.62 o 
  10   4   9        4.08      -20.69    163.25 o 
  11   4   9      130.00      -89.28    183.94 o 
 -14   5   9      328.44      578.81    185.35 o 
 -13   5   9      258.87      308.01    171.51 o 
 -12   5   9      174.21      386.92    164.37 o 
 -11   5   9      324.92      131.11    141.13 o 
 -10   5   9      744.42      722.49    150.80 o 
  -9   5   9      286.46      178.84    126.94 o 
  -8   5   9      847.69     1168.32    156.34 o 
  -7   5   9      404.11      647.78    100.61 o 
  -6   5   9     1175.96     1023.20    164.37 o 
  -5   5   9     3823.80     3718.45    228.95 o 
  -4   5   9      557.20      403.03     86.52 o 
  -3   5   9       53.96       58.77     80.23 o 
  -2   5   9     1181.34     1072.44    174.16 o 
  -1   5   9     6447.04     6455.35    285.98 o 
   0   5   9      124.15      170.89     78.27 o 
   1   5   9     2053.15     1935.58    138.28 o 
   2   5   9       20.74     -126.15     84.10 o 
   3   5   9     1559.79     1705.61    163.20 o 
   4   5   9     2516.51     2489.96    205.82 o 
   5   5   9       93.97      406.22    128.66 o 
   6   5   9      336.38      589.83    151.53 o 
   7   5   9      390.62      549.56    157.67 o 
   8   5   9      475.92      161.04    149.13 o 
   9   5   9       93.72       92.51    159.86 o 
  10   5   9        2.79      -82.19    154.97 o 
  11   5   9      232.89      276.05    178.48 o 
 -13   6   9      103.52      229.43    168.74 o 
 -12   6   9      645.72      809.42    174.28 o 
 -11   6   9       93.85      -84.30    138.28 o 
 -10   6   9      539.89      633.28    150.80 o 
  -9   6   9      939.36     1165.62    232.86 o 
  -8   6   9      882.78      853.81    277.87 o 
  -7   6   9     3327.83     3271.50    309.18 o 
  -6   6   9      572.64      576.52    234.82 o 
  -5   6   9     1256.42     1333.30    156.55 o 
  -4   6   9     5810.24     5943.29    271.48 o 
  -3   6   9     3135.45     3175.90    440.28 o 
  -2   6   9     1038.38      919.79    100.61 o 
  -1   6   9       14.50       94.46    127.19 o 
   0   6   9      523.11      308.29     88.06 o 
   1   6   9     2664.16     2539.94    156.96 o 
   2   6   9       58.17       86.87     97.51 o 
   3   6   9     3379.35     3129.18    224.51 o 
   4   6   9       80.18       25.72    203.51 o 
   5   6   9      413.07      425.70    128.12 o 
   6   6   9       33.42      110.42    140.89 o 
   7   6   9     1672.03     1895.91    208.81 o 
   8   6   9        1.14      -52.70    264.17 o 
   9   6   9       39.32      210.92    193.72 o 
  10   6   9        3.41      206.95    172.54 o 
  11   6   9      980.49      909.92    432.46 o 
 -13   7   9      409.38      454.91    209.38 o 
 -12   7   9      696.61      788.24    165.97 o 
 -11   7   9      151.25     -137.09    138.28 o 
 -10   7   9      238.00      180.03    133.06 o 
  -9   7   9      383.32      395.28    135.60 o 
  -8   7   9     1338.01     1386.42    181.98 o 
  -7   7   9     1638.14     1462.26    291.57 o 
  -6   7   9       73.93      204.40     87.60 o 
  -5   7   9      475.50      334.53     88.11 o 
  -4   7   9      328.00      388.73    160.46 o 
  -3   7   9       82.81      109.14     77.53 o 
  -2   7   9      134.55       -8.52    100.75 o 
  -1   7   9     4259.29     4150.99    307.22 o 
   0   7   9      892.53      707.54    122.57 o 
   1   7   9     2230.93     2629.31    360.05 o 
   2   7   9      277.31      242.62    138.93 o 
   3   7   9       85.80      130.66    102.43 o 
   4   7   9       18.74       64.55    113.62 o 
   5   7   9      137.11      210.92    130.90 o 
   6   7   9      753.96      716.64    152.08 o 
   7   7   9      188.08      140.89    201.55 o 
   8   7   9     1668.55     2134.37    322.87 o 
   9   7   9      966.84      774.12    183.64 o 
  10   7   9        9.36       99.58    183.94 o 
  11   7   9     1945.63     1434.79    506.81 o 
 -13   8   9      863.19      788.37    209.38 o 
 -12   8   9       53.32       29.35    152.20 o 
 -11   8   9       31.94      316.21    149.36 o 
 -10   8   9     3009.12     3025.14    379.62 o 
  -9   8   9       84.66      -46.83    121.67 o 
  -8   8   9      219.51       11.47    183.94 o 
  -7   8   9       54.96       72.76    133.06 o 
  -6   8   9     1264.56     1400.16    165.42 o 
  -5   8   9     3250.60     3021.71    254.39 o 
  -4   8   9      234.76      237.23     82.97 o 
  -3   8   9     1538.25     1479.08    119.12 o 
  -2   8   9        2.54     -121.66    111.54 o 
  -1   8   9       22.01      -12.84    103.53 o 
   0   8   9       10.24       67.78    103.75 o 
   1   8   9      764.49      901.08    140.81 o 
   2   8   9       11.85      -58.70     93.93 o 
   3   8   9      795.68      854.98    144.80 o 
   4   8   9      722.08     1002.87    146.49 o 
   5   8   9      284.17      252.47    129.27 o 
   6   8   9        1.74       13.91    126.49 o 
   7   8   9      506.52      505.44    157.45 o 
   8   8   9      471.11      290.16    154.15 o 
   9   8   9       26.82      -27.40    199.59 o 
  10   8   9      213.56      139.45    168.54 o 
 -13   9   9        5.14       -8.50    159.86 o 
 -12   9   9     3561.91     3719.57    283.64 o 
 -11   9   9      498.13      676.76    171.58 o 
 -10   9   9      280.74      335.02    153.57 o 
  -9   9   9        5.31      -74.31    121.67 o 
  -8   9   9     2023.27     2225.62    510.73 o 
  -7   9   9       25.61       60.37    144.80 o 
  -6   9   9        0.15       26.51    109.76 o 
  -5   9   9      282.89      335.60    156.55 o 
  -4   9   9     1024.13      865.42    104.21 o 
  -3   9   9      498.81      380.25     87.60 o 
  -2   9   9      381.81      469.07    122.94 o 
  -1   9   9     4855.90     4941.20    300.25 o 
   0   9   9     4960.39     4832.70    389.41 o 
   1   9   9      150.29      168.61    116.13 o 
   2   9   9      308.38      595.91    162.42 o 
   3   9   9      127.04        1.68    113.50 o 
   4   9   9        7.46      -78.89    102.46 o 
   5   9   9      504.96      449.54    131.65 o 
   6   9   9      528.66      711.06    161.52 o 
   7   9   9      831.78      870.31    173.29 o 
   8   9   9     2522.40     2683.15    250.34 o 
   9   9   9     1005.98     1096.52    199.02 o 
  10   9   9       27.33      -74.98    164.64 o 
 -13  10   9      975.46     1107.92    208.81 o 
 -12  10   9       22.59      108.74    167.27 o 
 -11  10   9      109.22      472.66    164.64 o 
 -10  10   9      601.77      457.75    154.90 o 
  -9  10   9       68.91      -75.00    125.89 o 
  -8  10   9      148.66      -60.85    128.48 o 
  -7  10   9     4790.96     5019.71    614.44 o 
  -6  10   9     7342.26     6892.63    390.08 o 
  -5  10   9      492.08      374.43    207.42 o 
  -4  10   9     3502.62     3548.00    367.88 o 
  -3  10   9      520.37      556.16     92.10 o 
  -2  10   9      666.64      780.09    132.75 o 
  -1  10   9      370.17      434.41    121.76 o 
   0  10   9     1484.25     1776.73    175.71 o 
   1  10   9       58.31       41.02    106.52 o 
   2  10   9     1972.29     2029.30    183.64 o 
   3  10   9     3219.35     2706.47    367.88 o 
   4  10   9     1864.54     1792.44    266.13 o 
   5  10   9        7.47     -103.88    144.80 o 
   6  10   9      467.32      651.87    217.21 o 
   7  10   9        3.40      -56.91    134.25 o 
   8  10   9      314.51      272.30    150.65 o 
   9  10   9       36.93       30.02    181.98 o 
  10  10   9       13.76       32.05    167.27 o 
 -13  11   9      136.97       15.31    174.08 o 
 -12  11   9      577.32      613.13    186.41 o 
 -11  11   9      209.11      416.80    166.04 o 
 -10  11   9       16.33      -35.91    134.20 o 
  -9  11   9     2589.16     2569.69    230.47 o 
  -8  11   9      211.50      269.11    144.79 o 
  -7  11   9      190.92      230.86    193.72 o 
  -6  11   9       48.32      -29.50    112.55 o 
  -5  11   9     1236.95     1262.77    159.10 o 
  -4  11   9       65.68       26.30    111.85 o 
  -3  11   9       29.13     -115.51     77.01 o 
  -2  11   9     1856.28     1687.95    170.04 o 
  -1  11   9     3435.77     3172.04    225.53 o 
   0  11   9       63.18       38.06    110.59 o 
   1  11   9     1366.62     1396.77    161.45 o 
   2  11   9     4066.16     4426.34    288.70 o 
   3  11   9      823.49      894.60    166.33 o 
   4  11   9       29.03      -57.47    195.68 o 
   5  11   9      822.12      943.18    230.90 o 
   6  11   9      415.63      281.78    219.16 o 
   7  11   9        3.30      -80.23    170.24 o 
   8  11   9       28.20       31.78    138.04 o 
   9  11   9      486.12      236.12    165.97 o 
  10  11   9      314.41      420.80    199.59 o 
 -12  12   9        0.47      113.50    163.80 o 
 -11  12   9       17.53      136.25    156.19 o 
 -10  12   9      886.71      877.55    177.71 o 
  -9  12   9       88.15      -46.66    141.05 o 
  -8  12   9      316.57      221.56    142.34 o 
  -7  12   9      957.58      854.23    191.77 o 
  -6  12   9      762.82      732.80    148.75 o 
  -5  12   9       28.64      228.34    135.02 o 
  -4  12   9        1.97      -78.04    228.95 o 
  -3  12   9       26.06       65.79    117.59 o 
  -2  12   9        0.59      168.29    152.63 o 
  -1  12   9     2206.63     2298.70    461.81 o 
   0  12   9       14.24      195.68    116.23 o 
   1  12   9       28.34      102.66    127.19 o 
   2  12   9       31.51       73.27    114.82 o 
   3  12   9     1071.70     1240.73    167.72 o 
   4  12   9      147.33      375.78    148.72 o 
   5  12   9      336.98      272.00    138.37 o 
   6  12   9     1196.32     1545.88    285.69 o 
   7  12   9      244.34      399.19    226.99 o 
   8  12   9      583.24      630.09    234.82 o 
   9  12   9      487.48      840.17    475.51 o 
  10  12   9        7.71      175.92    170.18 o 
 -12  13   9      714.38      905.98    193.48 o 
 -11  13   9      687.82      592.97    182.39 o 
 -10  13   9      198.33      155.41    152.13 o 
  -9  13   9      963.79      947.60    171.31 o 
  -8  13   9     1315.09     1216.34    182.58 o 
  -7  13   9     3271.78     3437.19    264.27 o 
  -6  13   9      254.46      141.47    131.43 o 
  -5  13   9       11.85      -34.55    119.22 o 
  -4  13   9       66.69      135.92    122.01 o 
  -3  13   9     1752.54     1690.40    281.78 o 
  -2  13   9       64.28      -50.78    113.36 o 
  -1  13   9     1132.73     1138.47    153.57 o 
   0  13   9      320.33      171.55    117.59 o 
   1  13   9     8630.53     8044.71    608.57 o 
   2  13   9        3.56       99.19    128.66 o 
   3  13   9        1.97       21.32    120.36 o 
   4  13   9       52.24      -11.35    122.94 o 
   5  13   9     2930.05     2546.96    221.34 o 
   6  13   9      310.78      101.75    207.42 o 
   7  13   9      491.58      399.19    219.16 o 
   8  13   9      567.34      770.98    266.13 o 
   9  13   9      416.12      238.73    230.90 o 
 -12  14   9      625.66      814.02    193.18 o 
 -11  14   9      670.68      541.95    176.53 o 
 -10  14   9      894.19     1025.95    348.31 o 
  -9  14   9     1435.90     1455.95    200.28 o 
  -8  14   9      178.54      187.26    145.42 o 
  -7  14   9      379.80      497.43    149.28 o 
  -6  14   9      413.41      438.37    162.42 o 
  -5  14   9        5.80       71.58    128.48 o 
  -4  14   9      853.83      972.52    157.67 o 
  -3  14   9       76.11       67.86    154.59 o 
  -2  14   9     6571.98     6452.67    379.01 o 
  -1  14   9       52.52      123.02    126.94 o 
   0  14   9      285.52      183.68    122.57 o 
   1  14   9     2553.10     2600.09    217.22 o 
   2  14   9       35.80      117.41    119.00 o 
   3  14   9       64.50       12.47    118.90 o 
   4  14   9       57.03       -1.57    123.70 o 
   5  14   9      387.85      228.18    136.80 o 
   6  14   9     1527.98     1142.37    189.81 o 
   7  14   9       99.13      407.02    223.08 o 
   8  14   9      265.37      309.18    238.73 o 
   9  14   9     1871.51     1268.01    309.18 o 
 -12  15   9      479.24      603.84    188.82 o 
 -11  15   9      152.89      361.48    275.91 o 
 -10  15   9      293.96      389.28    191.77 o 
  -9  15   9     1537.99      971.60    270.04 o 
  -8  15   9     1983.49     1931.18    273.95 o 
  -7  15   9      883.05      883.75    167.72 o 
  -6  15   9      579.29      539.24    154.31 o 
  -5  15   9       12.21      -30.37    125.06 o 
  -4  15   9      639.59      500.22    140.81 o 
  -3  15   9        9.39       10.18    124.44 o 
  -2  15   9     1355.38     1279.94    174.08 o 
  -1  15   9      246.96      382.43    132.06 o 
   0  15   9      265.94      -23.13    168.29 o 
   1  15   9        9.44      -59.80    122.94 o 
   2  15   9        2.21      -24.87    128.48 o 
   3  15   9      503.35      596.92    144.79 o 
   4  15   9     2751.03     2996.31    245.13 o 
   5  15   9      683.33     1014.66    422.67 o 
   6  15   9     4309.97     4440.92    448.11 o 
   7  15   9     1734.16     1794.64    205.04 o 
   8  15   9       28.58     -299.39    199.59 o 
   9  15   9       61.53      -74.36    219.16 o 
 -11  16   9       32.04       -9.94    240.69 o 
 -10  16   9      363.94      223.32    217.21 o 
  -9  16   9       49.64      -52.57    153.57 o 
  -8  16   9      176.21       88.68    146.59 o 
  -7  16   9      187.38      184.77    149.89 o 
  -6  16   9      377.89      380.43    148.03 o 
  -5  16   9      347.09      533.60    160.22 o 
  -4  16   9       56.07      123.70    133.68 o 
  -3  16   9      306.37      120.72    178.07 o 
  -2  16   9     1689.79     1664.33    186.78 o 
  -1  16   9       60.41       77.67    232.86 o 
   0  16   9      104.22      211.50    129.98 o 
   1  16   9      781.89      664.64    152.63 o 
   2  16   9     1792.32     1642.20    188.12 o 
   3  16   9      836.62      868.93    217.21 o 
   4  16   9       22.35       19.53    130.38 o 
   5  16   9      629.11      788.52    162.64 o 
   6  16   9      646.87      606.67    156.34 o 
   7  16   9      405.35      188.64    172.20 o 
   8  16   9      891.37     1063.85    184.94 o 
 -11  17   9      558.99      686.21    230.90 o 
 -10  17   9      788.98     1051.61    200.62 o 
  -9  17   9     1689.33     1864.04    219.99 o 
  -8  17   9      977.99     1402.57    430.50 o 
  -7  17   9      178.60      250.97    160.46 o 
  -6  17   9     3880.58     4369.41    312.67 o 
  -5  17   9      819.91      632.33    161.45 o 
  -4  17   9     1935.61     1812.58    199.25 o 
  -3  17   9        2.82      107.82    252.43 o 
  -2  17   9      459.76      466.62    143.19 o 
  -1  17   9      942.64     1041.55    164.94 o 
   0  17   9      781.34     1098.94    232.86 o 
   1  17   9        6.66        8.00    166.33 o 
   2  17   9     1278.54     1448.56    172.94 o 
   3  17   9     1230.45     1371.72    183.89 o 
   4  17   9     3187.23     3703.18    399.19 o 
   5  17   9      126.27      285.73    189.81 o 
   6  17   9      957.03     1026.73    172.54 o 
   7  17   9      918.68     1071.58    183.27 o 
   8  17   9       70.46       39.14    203.51 o 
 -10  18   9       10.66      100.35    169.25 o 
  -9  18   9      477.91      768.97    190.71 o 
  -8  18   9      392.53      218.75    155.46 o 
  -7  18   9      272.73       74.51    143.19 o 
  -6  18   9        6.26      277.26    149.28 o 
  -5  18   9      403.18      274.31    168.29 o 
  -4  18   9        8.64       -6.55    134.25 o 
  -3  18   9      298.79      214.27    141.92 o 
  -2  18   9     1130.61     1239.20    180.49 o 
  -1  18   9      226.80      292.51    137.28 o 
   0  18   9     1175.44      870.76    157.08 o 
   1  18   9     1344.85     1473.89    182.08 o 
   2  18   9      372.13      352.76    141.05 o 
   3  18   9      416.92      276.21    143.82 o 
   4  18   9      711.82      613.16    162.42 o 
   5  18   9       84.51      235.38    144.79 o 
   6  18   9      827.12      922.13    177.19 o 
   7  18   9      334.60      548.17    356.14 o 
   8  18   9      144.02      363.97    250.47 o 
 -10  19   9      136.57      -95.59    313.09 o 
  -9  19   9       10.31      215.31    176.53 o 
  -8  19   9      565.07      465.97    260.26 o 
  -7  19   9     3248.61     3541.92    293.18 o 
  -6  19   9      194.84      312.33    157.67 o 
  -5  19   9      383.46      276.84    146.49 o 
  -4  19   9      359.48      405.92    150.45 o 
  -3  19   9        3.81     -257.19    197.64 o 
  -2  19   9      200.91      300.62    148.21 o 
  -1  19   9      423.29      584.98    147.11 o 
   0  19   9      296.48      315.16    262.21 o 
   1  19   9      318.62      510.56    147.57 o 
   2  19   9     1953.77     2148.58    214.46 o 
   3  19   9       66.14       11.62    201.55 o 
   4  19   9      251.66      209.43    145.27 o 
   5  19   9      100.56       -0.12    365.92 o 
   6  19   9       84.66       69.58    148.75 o 
   7  19   9       44.92      101.75    238.73 o 
  -9  20   9     1418.80     1631.07    229.24 o 
  -8  20   9      629.15      554.93    230.90 o 
  -7  20   9       19.32       76.18    159.36 o 
  -6  20   9      884.98      773.64    258.30 o 
  -5  20   9       70.14      369.56    145.72 o 
  -4  20   9        5.57       32.54    248.52 o 
  -3  20   9       19.00       -8.64    142.87 o 
  -2  20   9        5.98     -211.34    140.89 o 
  -1  20   9      399.86      225.03    143.90 o 
   0  20   9       30.99       32.25    137.62 o 
   1  20   9       17.72       18.06    142.63 o 
   2  20   9       66.33      137.01    160.46 o 
   3  20   9        5.85      214.99    143.82 o 
   4  20   9      400.69      343.06    145.11 o 
   5  20   9       67.41       37.30    189.81 o 
   6  20   9       11.12      -78.27    199.59 o 
  -9  21   9        4.75      -45.76    161.73 o 
  -8  21   9      289.26      129.21    207.42 o 
  -7  21   9      303.72      272.18    175.49 o 
  -6  21   9      321.30      549.41    178.29 o 
  -5  21   9        0.87      114.05    143.69 o 
  -4  21   9       69.11      201.73    234.82 o 
  -3  21   9       51.21      157.59    301.35 o 
  -2  21   9       87.59      172.54    170.24 o 
  -1  21   9      350.34      257.41    244.60 o 
   0  21   9      341.11      298.57    151.53 o 
   1  21   9       24.07      -49.14    134.47 o 
   2  21   9      542.99      433.45    166.33 o 
   3  21   9       36.62     -237.69    162.42 o 
   4  21   9      604.99      745.00    207.42 o 
   5  21   9      212.60      289.61    223.08 o 
   6  21   9       36.09      226.99    226.99 o 
  -8  22   9       67.03       62.29    248.52 o 
  -7  22   9      380.76      367.06    174.90 o 
  -6  22   9      382.68      467.25    209.38 o 
  -5  22   9        1.46       61.54    149.89 o 
  -4  22   9       20.88      207.49    293.52 o 
  -3  22   9      150.95      219.52    166.33 o 
  -2  22   9       99.38       88.18    183.94 o 
  -1  22   9      366.24      262.42    154.31 o 
   0  22   9      273.50      254.70    410.93 o 
   1  22   9        8.36     -126.48    139.57 o 
   2  22   9       21.26      -68.58    147.57 o 
   3  22   9      275.47       39.14    149.44 o 
   4  22   9       13.63        1.77    143.82 o 
   5  22   9        7.55     -191.77    207.42 o 
  -7  23   9      433.77      597.98    188.82 o 
  -6  23   9      325.76      427.49    171.62 o 
  -5  23   9       54.72     -133.46    244.60 o 
  -4  23   9      337.32      389.86    170.96 o 
  -3  23   9       35.53       33.34    217.21 o 
  -2  23   9      163.85     -102.27    143.87 o 
  -1  23   9      274.18      272.91    152.32 o 
   0  23   9      111.45      -26.28    140.89 o 
   1  23   9       19.52       84.77    149.89 o 
   2  23   9      270.13      563.85    168.54 o 
   3  23   9       52.31       91.22    160.46 o 
   4  23   9       47.25       27.40    215.25 o 
  -6  24   9       22.35      -22.13    164.37 o 
  -5  24   9      282.48      138.79    230.90 o 
  -4  24   9      112.50     -122.95    142.85 o 
  -3  24   9       54.34      157.75    161.02 o 
  -2  24   9      411.13      414.91    477.46 o 
  -1  24   9       72.11      -77.32    152.08 o 
   0  24   9     1205.31     1239.21    197.50 o 
   1  24   9       18.01     -131.92    185.90 o 
   2  24   9      108.29      -64.81    137.04 o 
   3  24   9      591.31      579.22    250.47 o 
  -5  25   9        6.13     -210.05    140.03 o 
  -4  25   9      941.93      999.51    201.70 o 
  -3  25   9      957.49      774.97    273.95 o 
  -2  25   9      446.56      741.24    181.64 o 
  -1  25   9       52.51       46.83    159.36 o 
   0  25   9      591.69      724.04    176.56 o 
   1  25   9        7.04      -46.05    152.67 o 
   2  25   9      225.51      133.06    191.77 o 
  -3  26   9      198.18      155.84    175.49 o 
  -2  26   9       37.45      123.25    168.54 o 
  -1  26   9        3.65     -127.39    145.72 o 
   0  26   9       24.77     -125.02    153.42 o 
 -10   0  10     5119.96     5576.92    485.29 o 
  -9   0  10        2.51      -54.79    156.55 o 
  -8   0  10    10012.08    11807.41    841.43 o 
  -7   0  10      214.22      191.77    113.50 o 
  -6   0  10     1163.06     1221.05    140.89 o 
  -5   0  10       72.29       39.14     93.93 o 
  -4   0  10       89.48      -15.65     93.93 o 
  -3   0  10      705.64      567.48    109.58 o 
  -2   0  10     1448.56     1526.31    160.46 o 
  -1   0  10     1547.98     1455.87    144.80 o 
   0   0  10     3653.62     3655.33    246.56 o 
   1   0  10      453.20      645.75    172.20 o 
   2   0  10     1059.06     1068.42    203.51 o 
   3   0  10     1742.07     1588.93    238.73 o 
   4   0  10      207.13      297.44    183.94 o 
   5   0  10     1480.07     1581.10    262.21 o 
   6   0  10      187.53      215.25    191.77 o 
   7   0  10      969.85     1412.82    285.69 o 
   8   0  10     1562.40     1729.82    301.35 o 
   9   0  10       11.42       90.01    230.90 o 
  10   0  10     5131.78     5146.42    543.99 o 
 -11   1  10      162.08      109.58    199.59 o 
 -10   1  10      102.23      233.82    135.26 o 
  -9   1  10       32.38       86.68    119.78 o 
  -8   1  10      320.81      225.52     98.97 o 
  -7   1  10      165.11      288.83     97.69 o 
  -6   1  10      136.17       90.80     91.18 o 
  -5   1  10      977.24      979.81    119.37 o 
  -4   1  10      189.31      371.99     73.30 o 
  -3   1  10      796.78      643.21    138.93 o 
  -2   1  10     6595.47     6827.93    260.13 o 
  -1   1  10      713.02      704.65     83.02 o 
   0   1  10     1624.10     1390.95    121.62 o 
   1   1  10       69.11      139.62    248.52 o 
   2   1  10      221.14      255.91    113.36 o 
   3   1  10       23.92      -78.27    110.69 o 
   4   1  10      578.59      534.83    140.40 o 
   5   1  10      784.97     1001.73    176.11 o 
   6   1  10      681.25      723.24    209.38 o 
   7   1  10     1712.32     1216.08    196.48 o 
   8   1  10      601.38      609.65    172.94 o 
   9   1  10       44.74      152.77    219.16 o 
  10   1  10       38.49       79.51    170.04 o 
 -12   2  10      583.05     1041.02    250.47 o 
 -11   2  10      384.05      547.91    223.08 o 
 -10   2  10      213.64      246.56    199.59 o 
  -9   2  10     1998.34     2755.84    268.08 o 
  -8   2  10      331.00      349.91    106.42 o 
  -7   2  10      712.81      826.43    111.37 o 
  -6   2  10      171.64      155.07    127.19 o 
  -5   2  10     4915.60     5721.09    318.96 o 
  -4   2  10     1239.03     1207.15    203.51 o 
  -3   2  10       22.31      -15.73     67.76 o 
  -2   2  10       85.29       25.44     72.40 o 
  -1   2  10      132.27       50.00     78.27 o 
   0   2  10       80.25       23.29     91.97 o 
   1   2  10      479.23      480.54    111.85 o 
   2   2  10      370.52      550.97    152.63 o 
   3   2  10     1391.39     1431.93    165.97 o 
   4   2  10     1342.00     1813.48    190.89 o 
   5   2  10      248.13      463.76    149.44 o 
   6   2  10      990.09      865.78    170.51 o 
   7   2  10       98.04      -53.24    211.34 o 
   8   2  10       37.90       35.12    153.42 o 
   9   2  10      248.14       70.95    234.82 o 
  10   2  10      926.66      658.72    200.60 o 
 -12   3  10       51.80      -82.19    199.59 o 
 -11   3  10      972.67     1170.17    254.39 o 
 -10   3  10      492.74      685.00    152.67 o 
  -9   3  10       23.90      -93.12    119.78 o 
  -8   3  10      198.78       18.89     96.01 o 
  -7   3  10     1300.43     1677.51    139.69 o 
  -6   3  10      138.12      206.01    209.38 o 
  -5   3  10     2664.25     2788.23    168.65 o 
  -4   3  10      228.06      163.54     85.32 o 
  -3   3  10      129.85       14.52     81.07 o 
  -2   3  10      248.07      263.32     73.30 o 
  -1   3  10      422.66      363.29     74.72 o 
   0   3  10     1094.86     1034.45    154.59 o 
   1   3  10       20.66        9.96    142.85 o 
   2   3  10      488.73      498.73    123.28 o 
   3   3  10      249.20      327.18    123.06 o 
   4   3  10        8.97       16.91    119.78 o 
   5   3  10      911.47      973.31    322.87 o 
   6   3  10        0.22      290.53    141.05 o 
   7   3  10     1529.97     1432.90    196.25 o 
   8   3  10     1991.15     2240.23    264.17 o 
   9   3  10       24.33       14.37    159.86 o 
  10   3  10      526.99      387.30    184.42 o 
 -13   4  10        7.46     -230.90    238.73 o 
 -12   4  10       25.37     -180.10    197.64 o 
 -11   4  10      148.63      299.88    160.46 o 
 -10   4  10      606.93      509.98    151.53 o 
  -9   4  10      529.50      843.10    153.42 o 
  -8   4  10       17.52     -113.50     90.61 o 
  -7   4  10     2240.30     2495.86    545.95 o 
  -6   4  10     1193.47     1229.50    120.15 o 
  -5   4  10     4111.90     4110.08    387.45 o 
  -4   4  10      458.61      415.40    103.71 o 
  -3   4  10     2560.75     2289.05    317.00 o 
  -2   4  10       17.13      -91.78     79.41 o 
  -1   4  10      149.93       11.61    140.89 o 
   0   4  10       40.56       94.42     86.10 o 
   1   4  10      545.99      707.15    140.89 o 
   2   4  10      375.02      373.39    118.61 o 
   3   4  10     1782.11     1756.53    178.09 o 
   4   4  10      142.67      124.29    125.89 o 
   5   4  10      783.32      736.46    153.79 o 
   6   4  10        5.33      299.33    136.80 o 
   7   4  10      116.55      169.60    157.03 o 
   8   4  10      394.73      -25.90    152.13 o 
   9   4  10       16.95       50.74    161.87 o 
 -12   5  10      378.69      347.35    201.55 o 
 -11   5  10       89.04      153.41    139.57 o 
 -10   5  10      181.15       38.19    234.82 o 
  -9   5  10      746.25      894.23    153.57 o 
  -8   5  10      502.57      404.13    136.46 o 
  -7   5  10      238.48      293.67     97.14 o 
  -6   5  10     1982.46     1625.06    248.52 o 
  -5   5  10      839.45     1103.41    318.96 o 
  -4   5  10       28.80      -90.14     86.10 o 
  -3   5  10     2522.36     2163.89    146.87 o 
  -2   5  10      231.20      267.82    158.50 o 
  -1   5  10      714.71      780.80    132.75 o 
   0   5  10     1537.48     1388.88    123.74 o 
   1   5  10      718.24      858.70    115.45 o 
   2   5  10     2360.38     2179.12    188.82 o 
   3   5  10     6583.63     6711.29    710.32 o 
   4   5  10      120.72      380.34    135.26 o 
   5   5  10      144.31      169.02    158.50 o 
   6   5  10       16.46      216.02    236.77 o 
   7   5  10       70.47      325.68    152.13 o 
   8   5  10      655.20      385.33    168.20 o 
   9   5  10       33.56     -100.66    252.43 o 
 -12   6  10       30.55      -55.21    170.24 o 
 -11   6  10     1065.06     1282.28    195.68 o 
 -10   6  10        1.45       86.10    143.90 o 
  -9   6  10     1616.16     1499.67    203.51 o 
  -8   6  10      116.25      264.65    135.26 o 
  -7   6  10      646.99      669.89    143.82 o 
  -6   6  10     3793.61     4076.21    416.80 o 
  -5   6  10       21.84      -14.75     87.07 o 
  -4   6  10      731.13      697.07    103.67 o 
  -3   6  10     2443.04     2549.20    160.54 o 
  -2   6  10     2091.12     1756.18    135.38 o 
  -1   6  10      482.93      576.07    128.66 o 
   0   6  10     2417.29     2234.74    195.08 o 
   1   6  10       24.32      -74.76    168.29 o 
   2   6  10      796.41      597.30    102.53 o 
   3   6  10      708.02      791.70    140.40 o 
   4   6  10      208.79      142.73    135.52 o 
   5   6  10      448.85      593.36    144.32 o 
   6   6  10      400.38      440.33    153.27 o 
   7   6  10     1049.77     1182.06    194.73 o 
   8   6  10      333.83      248.47    169.37 o 
   9   6  10      306.06      459.72    180.87 o 
 -12   7  10       24.55       17.92    157.67 o 
 -11   7  10       27.77       71.99    150.35 o 
 -10   7  10     1716.54     1596.39    195.08 o 
  -9   7  10       95.31      -20.44    129.71 o 
  -8   7  10      844.86      713.05    149.44 o 
  -7   7  10      885.36      857.11    155.46 o 
  -6   7  10        1.65       71.14    115.34 o 
  -5   7  10      451.23      364.71    150.67 o 
  -4   7  10     2136.21     2151.26    293.52 o 
  -3   7  10      939.50      869.53    203.51 o 
  -2   7  10       50.24       50.28     95.88 o 
  -1   7  10     2635.62     2883.84    219.89 o 
   0   7  10     6640.75     6437.75    367.93 o 
   1   7  10      969.75     1106.37    473.55 o 
   2   7  10     1017.20     1135.24    158.96 o 
   3   7  10     5238.70     6169.27    362.02 o 
   4   7  10      120.18      -71.03    174.16 o 
   5   7  10      146.06       47.98    125.86 o 
   6   7  10       98.35      -56.75    140.89 o 
   7   7  10      313.78       74.89    328.74 o 
   8   7  10      458.42      787.77    209.38 o 
   9   7  10      183.93      155.72    170.18 o 
 -12   8  10     1301.16     1654.30    279.82 o 
 -11   8  10       26.12       95.50    154.90 o 
 -10   8  10      606.82      720.11    311.13 o 
  -9   8  10      740.49      775.28    163.80 o 
  -8   8  10     1000.42     1089.78    161.45 o 
  -7   8  10      630.91      801.04    152.20 o 
  -6   8  10       10.30     -124.07    113.78 o 
  -5   8  10      112.18      -74.06     82.97 o 
  -4   8  10     3274.60     3512.44    246.25 o 
  -3   8  10     3033.57     3032.83    175.17 o 
  -2   8  10      344.89      290.73     91.13 o 
  -1   8  10        4.83      106.23    115.45 o 
   0   8  10     2754.17     2703.71    218.41 o 
   1   8  10     2440.22     2748.28    434.41 o 
   2   8  10        1.14      -10.68    112.05 o 
   3   8  10        0.62      -12.55    162.42 o 
   4   8  10      240.74      461.81    207.42 o 
   5   8  10     2875.19     3352.85    263.75 o 
   6   8  10     2865.70     3495.83    281.62 o 
   7   8  10      108.62      -51.92    209.38 o 
   8   8  10     3725.45     3863.60    314.90 o 
   9   8  10      217.15      248.29    177.71 o 
 -12   9  10       13.20      -33.27    160.51 o 
 -11   9  10      863.05      829.50    179.81 o 
 -10   9  10       24.21       20.82    150.80 o 
  -9   9  10      107.76      314.45    149.89 o 
  -8   9  10      104.01      170.87    142.50 o 
  -7   9  10      905.30      869.71    160.43 o 
  -6   9  10       18.47       93.93    126.94 o 
  -5   9  10      700.37      545.51    138.75 o 
  -4   9  10      845.55     1084.00    121.34 o 
  -3   9  10      298.25      394.17    123.28 o 
  -2   9  10       47.63       39.48     88.89 o 
  -1   9  10       36.09       50.50    115.83 o 
   0   9  10     4058.20     4396.28    635.96 o 
   1   9  10      931.98      872.99    246.56 o 
   2   9  10      699.12      759.16    144.80 o 
   3   9  10      953.05     1363.62    373.75 o 
   4   9  10      339.82      414.84    215.25 o 
   5   9  10     1007.58      731.85    223.08 o 
   6   9  10      679.35      477.46    226.99 o 
   7   9  10      173.51      434.12    166.37 o 
   8   9  10      169.53      338.99    162.15 o 
   9   9  10       21.86      287.79    217.21 o 
 -12  10  10        6.03      204.64    171.31 o 
 -11  10  10     1276.91     1574.37    215.64 o 
 -10  10  10       91.11      245.96    242.64 o 
  -9  10  10       78.89      -39.63    142.02 o 
  -8  10  10      218.63      353.31    145.27 o 
  -7  10  10       14.50      -38.89    131.43 o 
  -6  10  10       46.78      179.34    134.20 o 
  -5  10  10        1.80       21.81    122.01 o 
  -4  10  10     1283.02     1474.02    171.51 o 
  -3  10  10      473.80      530.85    403.10 o 
  -2  10  10      868.81     1013.54    157.67 o 
  -1  10  10        0.57       49.53    193.72 o 
   0  10  10     2186.71     2340.53    207.55 o 
   1  10  10     1180.80     1065.33    154.97 o 
   2  10  10       88.19      144.25    125.89 o 
   3  10  10      422.09      524.50    147.57 o 
   4  10  10      716.30      894.90    266.13 o 
   5  10  10      644.14      782.73    250.47 o 
   6  10  10        4.45      -31.31    223.08 o 
   7  10  10      379.27      332.66    258.30 o 
   8  10  10      188.03      399.19    262.21 o 
   9  10  10       28.81      170.13    163.80 o 
 -11  11  10      205.99       19.21    164.22 o 
 -10  11  10      110.08       -9.94    153.42 o 
  -9  11  10       94.46      174.65    191.77 o 
  -8  11  10       37.57      -91.75    299.39 o 
  -7  11  10     1623.70     1852.35    192.20 o 
  -6  11  10      321.41      231.88    244.60 o 
  -5  11  10      151.79      335.00    238.73 o 
  -4  11  10     1937.41     1899.82    188.12 o 
  -3  11  10      755.49      741.35    149.13 o 
  -2  11  10      343.65      309.66    134.84 o 
  -1  11  10       57.55      150.93    126.94 o 
   0  11  10     2467.30     2440.05    217.22 o 
   1  11  10      352.20      439.15    279.82 o 
   2  11  10      227.21       99.67    129.98 o 
   3  11  10     1464.14     1570.86    190.71 o 
   4  11  10        9.04      -92.10    129.27 o 
   5  11  10      150.60       18.48    137.28 o 
   6  11  10       52.31       58.70    211.34 o 
   7  11  10       39.37      -50.88    223.08 o 
   8  11  10      442.63      954.92    289.61 o 
 -11  12  10       59.30      197.64    157.74 o 
 -10  12  10        6.72     -104.75    152.67 o 
  -9  12  10      310.06      292.17    160.22 o 
  -8  12  10        3.45      134.12    153.42 o 
  -7  12  10       16.85      105.03    135.52 o 
  -6  12  10        6.43      150.89    136.96 o 
  -5  12  10      526.61      482.42    144.32 o 
  -4  12  10     1036.62      883.30    181.98 o 
  -3  12  10     1876.05     2070.69    455.94 o 
  -2  12  10      852.19     1055.44    295.48 o 
  -1  12  10        2.95       -3.87    205.47 o 
   0  12  10      228.73      450.07    132.83 o 
   1  12  10      457.80      929.80    160.22 o 
   2  12  10       37.16      -32.29    293.52 o 
   3  12  10     1656.00     1924.39    207.05 o 
   4  12  10       16.95        9.23    129.69 o 
   5  12  10      419.95      514.61    157.67 o 
   6  12  10       87.51      210.51    156.58 o 
   7  12  10      198.31      395.28    266.13 o 
   8  12  10      360.20      160.46    234.82 o 
 -11  13  10       18.88      207.62    170.24 o 
 -10  13  10      209.44       63.39    161.45 o 
  -9  13  10        8.08     -110.45    201.55 o 
  -8  13  10      623.37      520.91    161.73 o 
  -7  13  10      338.79      248.61    142.34 o 
  -6  13  10      780.78     1013.57    170.18 o 
  -5  13  10      377.76      410.97    147.57 o 
  -4  13  10      203.15       53.11    134.84 o 
  -3  13  10      536.57      804.44    307.22 o 
  -2  13  10      281.93      222.31    140.81 o 
  -1  13  10      576.76      464.77    147.88 o 
   0  13  10        1.42       -9.10    191.77 o 
   1  13  10        0.11      -89.53    122.57 o 
   2  13  10      831.10      824.03    162.99 o 
   3  13  10       60.66       29.11    132.49 o 
   4  13  10       76.89      267.97    148.75 o 
   5  13  10      277.75       35.15    149.28 o 
   6  13  10       18.03      -36.17    153.12 o 
   7  13  10       57.49       -7.83    215.25 o 
   8  13  10      549.23       19.57    226.99 o 
 -10  14  10        2.88     -248.52    279.82 o 
  -9  14  10      409.25      452.76    183.94 o 
  -8  14  10      817.95     1056.91    189.55 o 
  -7  14  10      359.89      632.07    254.39 o 
  -6  14  10      904.62      830.85    170.51 o 
  -5  14  10       37.14      -36.55    137.04 o 
  -4  14  10      569.22      723.27    156.95 o 
  -3  14  10      322.35      449.37    148.03 o 
  -2  14  10      455.80      381.41    195.68 o 
  -1  14  10     2315.03     2521.57    348.31 o 
   0  14  10       91.67       26.98    234.82 o 
   1  14  10       45.85      -23.16    131.45 o 
   2  14  10     1216.17     1091.99    165.76 o 
   3  14  10      266.80      215.98    147.11 o 
   4  14  10        8.17      -17.57    135.26 o 
   5  14  10        1.76      132.99    137.62 o 
   6  14  10      332.85      146.20    150.67 o 
   7  14  10      148.58       85.19    154.68 o 
 -10  15  10       85.95      105.92    170.97 o 
  -9  15  10       40.46       31.99    159.10 o 
  -8  15  10      302.49      403.51    170.97 o 
  -7  15  10      501.48      435.63    160.22 o 
  -6  15  10      174.49      304.26    156.34 o 
  -5  15  10        2.72      -52.64    136.30 o 
  -4  15  10      151.47       90.82    223.08 o 
  -3  15  10      287.25      333.07    145.27 o 
  -2  15  10     2793.98     2871.57    247.57 o 
  -1  15  10      295.47      140.46    215.25 o 
   0  15  10       26.14      -22.06    228.95 o 
   1  15  10      283.09      135.50    246.56 o 
   2  15  10     1093.84     1280.37    180.49 o 
   3  15  10        1.25     -177.00    209.38 o 
   4  15  10       13.52      -94.20    137.62 o 
   5  15  10     1252.16     1072.51    184.42 o 
   6  15  10      686.55      775.49    264.17 o 
   7  15  10      545.19      239.50    161.45 o 
 -10  16  10      594.39      914.61    315.05 o 
  -9  16  10      350.39      547.48    344.40 o 
  -8  16  10      368.16      493.60    179.62 o 
  -7  16  10      456.53      363.20    197.64 o 
  -6  16  10        1.36     -196.94    142.50 o 
  -5  16  10      284.13      330.34    180.03 o 
  -4  16  10        3.61      150.40    144.79 o 
  -3  16  10      654.27      730.65    169.77 o 
  -2  16  10     2537.98     2779.48    469.64 o 
  -1  16  10       35.06       12.49    144.79 o 
   0  16  10       31.15     -135.89    139.57 o 
   1  16  10      247.90      148.72    143.90 o 
   2  16  10     3954.85     4443.06    312.56 o 
   3  16  10       79.68      136.98    149.44 o 
   4  16  10       23.39       71.78    140.89 o 
   5  16  10       45.48       98.98    151.00 o 
   6  16  10      136.59      273.31    159.86 o 
   7  16  10      111.85      -36.72    148.03 o 
  -9  17  10      100.89      253.11    165.42 o 
  -8  17  10        7.39      -79.19    153.12 o 
  -7  17  10       98.49      143.76    164.94 o 
  -6  17  10      581.76      940.38    246.56 o 
  -5  17  10      317.82      342.26    230.90 o 
  -4  17  10      391.15      728.39    191.77 o 
  -3  17  10        2.36       11.81    146.49 o 
  -2  17  10      941.27     1226.54    287.65 o 
  -1  17  10       37.68       23.19    146.59 o 
   0  17  10       12.45       49.62    146.76 o 
   1  17  10        1.70     -114.53    135.26 o 
   2  17  10      156.43      -83.32    133.68 o 
   3  17  10        5.25      135.52    168.29 o 
   4  17  10       89.54      142.24    147.57 o 
   5  17  10      151.24      196.05    160.43 o 
   6  17  10        0.26      -50.22    324.83 o 
  -9  18  10        0.72      -42.92    167.72 o 
  -8  18  10       43.04       -9.13    157.67 o 
  -7  18  10        0.43     -127.30    153.13 o 
  -6  18  10       66.30       40.78    157.67 o 
  -5  18  10        1.16      -65.57    142.87 o 
  -4  18  10      187.31      209.38    160.51 o 
  -3  18  10      613.84      689.31    167.36 o 
  -2  18  10     1121.65     1221.25    217.21 o 
  -1  18  10        3.76      125.31    160.46 o 
   0  18  10      163.40      270.80    185.90 o 
   1  18  10        9.51     -199.75    138.04 o 
   2  18  10     2403.88     2424.22    229.49 o 
   3  18  10       60.25     -148.61    145.11 o 
   4  18  10      375.64      345.71    160.43 o 
   5  18  10       12.90       24.73    155.90 o 
   6  18  10       73.63       -5.03    145.11 o 
  -8  19  10      472.35      304.64    172.81 o 
  -7  19  10       47.51      168.98    164.22 o 
  -6  19  10       49.93      216.03    163.56 o 
  -5  19  10     2118.28     2199.36    448.11 o 
  -4  19  10       88.60      193.59    164.94 o 
  -3  19  10      213.78      426.88    165.42 o 
  -2  19  10      164.64      201.40    160.46 o 
  -1  19  10      163.58        4.68    144.80 o 
   0  19  10       19.14       50.36    142.87 o 
   1  19  10        5.93      -94.45    174.16 o 
   2  19  10      194.67      236.09    315.05 o 
   3  19  10      990.39     1005.54    182.39 o 
   4  19  10      107.75      252.86    183.94 o
[truncated: 31,602 more chars]
